# Supplementary material for: Crystal structure, Hirshfeld surface analysis and energy frameworks of 1-[(E)-2-(2-fluoro­phen­yl)diazan-1-yl­idene]naphthalen-2(1H)-one
Source: Acta Crystallogr E Crystallogr Commun. 2024 Jan 12;80(Pt 2):137–42. doi: 10.1107/S2056989024000227 (PMC10848971; doi:10.1107/S2056989024000227)
Supplement: Supplementary file 1 [file e-80-00137-sup1.cif]

##############################################################################
#                                                                            #
# This CIF contains the data in a paper accepted for publication in          #
# Acta Crystallographica Section E. It conforms to the requirements of       #
# Notes for Authors for Acta Crystallographica Section E, and has been       #
# peer reviewed under the auspices of the IUCr Commission on Journals.       #
#                                                                            #
# Full details of the Crystallographic Information File format               #
# are given in the paper "The Crystallographic Information File (CIF):       #
# a New Standard Archive File for Crystallography" by S. R. Hall, F. H.      #
# Allen and I. D. Brown [Acta Cryst. (1991), A47, 655-685].                  #
#                                                                            #
# The current version of the core CIF dictionary is obtainable from          #
# ftp://ftp.iucr.org/pub/cif_core.dic.                                       #
#                                                                            #
# Software is freely available for graphical display of the structure(s)     #
# in this CIF. For information consult the CIF software page                 #
# http://www.iucr.org/resources/cif/software.                                #
#                                                                            #
# This file may be used for bona fide research purposes within the           #
# scientific community so long as proper attribution is given to the journal # 
# article from which it was obtained.                                        #
#                                                                            #
##############################################################################
data_I
_audit_creation_method     'SHELXL-2018/3'
_journal_date_recd_electronic     2023-10-27
_journal_date_accepted     2024-01-06
_journal_name_full     'Acta Crystallographica, Section E'
_journal_year     2024
_journal_volume     80
_journal_issue      1
_journal_page_first     0
_journal_page_last     0
_journal_paper_category     GO
_journal_paper_doi     10.1107/S2056989024000227
_journal_coeditor_code     EE2002
_publ_contact_author_name     'Hibet Errahmane Meroua Akkache'
_publ_contact_author_address
;
Laboratoire de Cristallographie
D\'epartement de Physique
Universit\'e Mentouri-Constantine
25000 Constantine.Alg\'erie
;
_publ_contact_author_email     'hibeterrahmanemeroua.akkache@doc.umc.edu.dz'
_publ_contact_author_fax     ' '
_publ_contact_author_phone     '213778332531'
_publ_section_title
;
Crystal structure, Hirshfeld surface analysis and energy frameworks of
1-[(<i>E</i>)-2-(2-fluorophenyl)diazan-1-ylidene]naphthalen-2(1<i>H</i>)-one
;
_publ_section_title_footnote     .
loop_
    _publ_author_name
    _publ_author_footnote
    _publ_author_address
    'Akkache, Hibet Errahmane Meroua' .
;
Laboratoire de Cristallographie
D\'epartement de Physique
Universit\'e Mentouri-Constantine
25000 Constantine, Algeria
;
    'Hamdouni, Noudjoud' .
;
Laboratoire de Cristallographie
D\'epartement de Physique
Universit\'e Mentouri-Constantine
25000 Constantine, Algeria
;
    'Boudjada, Ali' .
;
Laboratoire de Cristallographie
D\'epartement de Physique
Universit\'e Mentouri-Constantine
25000 Constantine, Algeria
;
    'Medjroubi, Mohamed larbi' .
;
Laboratoire de Cristallographie
D\'epartement de Physique
Universit\'e Mentouri-Constantine
25000 Constantine, Algeria
;
    'Mili, Assia' .
;
Unit\'e de Recherche de Chimie de l'Environnement \
et Mol\'eculaire Structurale, Facult\'e du Sciences Exactes,
Universit\'e de Constantine 1, 25000 Constantine, Algeria
;
    'Jeannin, Olivier' .
;
UMR 6226 CNRS--Universit\'e Rennes 1
`Sciences Chimiques de Rennes'
Equipe `Mati\`ere Condens\'ee et Syst\`emes Electroactifs'
B\^atiment 10C Campus de Beaulieu
263 Avenue du G\'en\'eral Leclerc
F-35042 Rennes
France
;
_publ_section_synopsis
;
In the crystal,  molecules of the title compound are linked into infinite
sinusoidal chains along the [001] direction. The study demonstrated that
dispersion energy was the most influential factor in the crystal organization
of the compound.
;
_chemical_name_systematic
;
1-[(<i>E</i>)-2-(2-Fluorophenyl)diazan-1-ylidene]naphthalen-2(1<i>H</i>)-one
;
_chemical_name_common     ?
_chemical_formula_moiety     'C16 H11 F N2 O'
_chemical_formula_sum     'C16 H11 F N2 O'
_chemical_formula_iupac     'C16 H11 F N2 O'
_chemical_formula_weight     266.27
_chemical_melting_point     ?
_chemical_compound_source     organic
_chemical_absolute_configuration     unk
_symmetry_cell_setting     orthorhombic
_symmetry_space_group_name_H-M     'P c a 21'
_symmetry_space_group_name_Hall     'P 2c -2ac'
loop_
    _symmetry_equiv_pos_as_xyz
    'x, y, z'
    '-x, -y, z+1/2'
    'x+1/2, -y, z'
    '-x+1/2, y, z+1/2'
_cell_length_a     23.612(3)
_cell_length_b     7.2392(8)
_cell_length_c     7.2122(7)
_cell_angle_alpha     90
_cell_angle_beta     90
_cell_angle_gamma     90
_cell_volume     1232.8(2)
_cell_formula_units_Z     4
_cell_measurement_reflns_used     9942
_cell_measurement_theta_min     2.94
_cell_measurement_theta_max     27.48
_cell_measurement_temperature     150(2)
_exptl_crystal_description     prism
_exptl_crystal_colour     orange-red
_exptl_crystal_size_max     0.18
_exptl_crystal_size_mid     0.16
_exptl_crystal_size_min     0.06
_exptl_crystal_density_diffrn     1.435
_exptl_crystal_density_method     'not measured'
_exptl_crystal_F_000     552
_exptl_absorpt_coefficient_mu     0.102
_exptl_absorpt_correction_type     none
_diffrn_ambient_temperature     150(2)
_diffrn_source     'Enraf--Nonius FR590'
_diffrn_radiation_type     MoK\a
_diffrn_radiation_wavelength     0.71073
_diffrn_radiation_monochromator     'multilayer monochromator'
_diffrn_measurement_device_type     'Bruker D8 VENTURE'
_diffrn_measurement_device     'D8 VENTURE Bruker AXS'
_diffrn_measurement_method     'CCD rotation images, thick slices'
_diffrn_detector     'CCD plate'
_diffrn_detector_area_resol_mean     7.39
_diffrn_reflns_number     5289
_diffrn_reflns_av_R_equivalents     0.0209
_diffrn_reflns_av_unetI/netI     0.0496
_diffrn_reflns_theta_min     2.943
_diffrn_reflns_theta_max     27.493
_diffrn_reflns_theta_full     25.242
_diffrn_measured_fraction_theta_max     0.992
_diffrn_measured_fraction_theta_full     0.99
_diffrn_reflns_limit_h_min     0
_diffrn_reflns_limit_h_max     30
_diffrn_reflns_limit_k_min     -9
_diffrn_reflns_limit_k_max     9
_diffrn_reflns_limit_l_min     -9
_diffrn_reflns_limit_l_max     9
_diffrn_reflns_reduction_process
;
        Scaled and merged with Sortav
        R.H. Blessing, (1987) Cryst. Rev. 1, 3-58
        R.H. Blessing, (1989) J. Appl. Cryst. 22, 396-397
;
_diffrn_standards_number     1
_diffrn_standards_interval_time     0
_diffrn_standards_decay_%     0
loop_
    _diffrn_standard_refln_index_h
    _diffrn_standard_refln_index_k
    _diffrn_standard_refln_index_l
    0 0 0
_diffrn_radiation_probe     x-ray
_refine_special_details     ?
_reflns_number_total     2803
_reflns_number_gt     2700
_reflns_threshold_expression     'I > 2\s(I)'
_refine_ls_structure_factor_coef     Fsqd
_refine_ls_matrix_type     full
_refine_ls_R_factor_all     0.0458
_refine_ls_R_factor_gt     0.0442
_refine_ls_wR_factor_gt     0.1083
_refine_ls_wR_factor_ref     0.1094
_refine_ls_goodness_of_fit_ref     1.081
_refine_ls_restrained_S_all     1.08
_refine_ls_number_reflns     2803
_refine_ls_number_parameters     181
_refine_ls_number_restraints     1
_refine_ls_number_constraints     0
_refine_ls_hydrogen_treatment     constr
_refine_ls_weighting_scheme     calc
_refine_ls_weighting_details
              'w=1/[\s^2^(Fo^2^)+(0.0633P)^2^+0.1870P] where P=(Fo^2^+2Fc^2^)/3'
_atom_sites_solution_hydrogens     geom
_atom_sites_solution_primary     dual
_atom_sites_solution_secondary     dual
_refine_ls_shift/su_max     0
_refine_ls_shift/su_mean     0
_refine_diff_density_max     0.322
_refine_diff_density_min     -0.23
_refine_ls_extinction_method     none
_refine_ls_abs_structure_details
;
Flack <i>x</i> determined using 1169 quotients
[(<i>I</i>^+^)-(<i>I</i>^-^)]/[(<i>I</i>^+^)+(<i>I</i>^-^)]
(Parsons <i>et al.</i>,  2013)
;
_refine_ls_abs_structure_Flack     0.0(3)
loop_
    _atom_type_symbol
    _atom_type_description
    _atom_type_scat_dispersion_real
    _atom_type_scat_dispersion_imag
    _atom_type_scat_source
    C C 0.0033 0.0016 'International Tables Vol C Tables 4.2.6.8 and 6.1.1.4'
    H H 0 0 'International Tables Vol C Tables 4.2.6.8 and 6.1.1.4'
    F F 0.0171 0.0103 'International Tables Vol C Tables 4.2.6.8 and 6.1.1.4'
    N N 0.0061 0.0033 'International Tables Vol C Tables 4.2.6.8 and 6.1.1.4'
    O O 0.0106 0.006 'International Tables Vol C Tables 4.2.6.8 and 6.1.1.4'
_computing_data_collection
;
APEX3 (Bruker, 2015)
;
_computing_cell_refinement
;
APEX3 (Bruker, 2015)
;
_computing_data_reduction
;
SAINT (Bruker, 2015)
;
_computing_structure_solution
;
<i>SHELXT2018/2</i> (Sheldrick, 2015a)
;
_computing_structure_refinement
;
<i>SHELXL2018/3</i> (Sheldrick, 2015b)
;
_computing_molecular_graphics
;
ORTEP-3 for Windows (Farrugia, 2012),
Mercury (Macrae <i>et al.</i>,  2020), OLEX2 (Dolomanov <i>et al.</i>,
 2009)
;
_computing_publication_material
;
WinGX publication routines (Farrugia, 2012)
;
loop_
    _atom_site_type_symbol
    _atom_site_label
    _atom_site_fract_x
    _atom_site_fract_y
    _atom_site_fract_z
    _atom_site_U_iso_or_equiv
    _atom_site_adp_type
    _atom_site_calc_flag
    _atom_site_occupancy
    _atom_site_disorder_assembly
    _atom_site_disorder_group
    F F18 0.48474(6) 0.5004(2) 0.4401(3) 0.0471(5) Uani d 1 . .
    O O17 0.35348(8) 0.7103(2) 0.6361(3) 0.0358(4) Uani d 1 . .
    N N20 0.32550(7) 0.3449(2) 0.5164(3) 0.0229(4) Uani d 1 . .
    N N19 0.37924(7) 0.3898(3) 0.5197(3) 0.0254(4) Uani d 1 . .
    H H21 0.390131 0.49963 0.557997 0.03 Uiso calc 1 . .
    C C1 0.41885(9) 0.2586(3) 0.4609(3) 0.0250(5) Uani d 1 . .
    C C2 0.40634(9) 0.0731(3) 0.4374(3) 0.0283(5) Uani d 1 . .
    H H22 0.369604 0.028034 0.466435 0.034 Uiso calc 1 . .
    C C7 0.28796(9) 0.4712(3) 0.5655(3) 0.0226(4) Uani d 1 . .
    C C4 0.50093(12) 0.0177(4) 0.3267(4) 0.0345(5) Uani d 1 . .
    H H24 0.528484 -0.06543 0.279197 0.041 Uiso calc 1 . .
    C C9 0.25667(12) 0.7806(3) 0.6729(3) 0.0314(5) Uani d 1 . .
    H H27 0.265059 0.901517 0.71613 0.038 Uiso calc 1 . .
    C C14 0.15584(10) 0.1955(3) 0.4718(4) 0.0334(5) Uani d 1 . .
    H H26 0.145461 0.075616 0.430408 0.04 Uiso calc 1 . .
    C C13 0.21242(9) 0.2415(3) 0.4897(3) 0.0269(5) Uani d 1 . .
    H H28 0.240645 0.152688 0.460149 0.032 Uiso calc 1 . .
    C C10 0.20214(11) 0.7276(3) 0.6565(4) 0.0326(5) Uani d 1 . .
    H H29 0.173167 0.813258 0.687556 0.039 Uiso calc 1 . .
    C C3 0.44734(11) -0.0462(3) 0.3718(4) 0.0328(5) Uani d 1 . .
    H H23 0.438708 -0.173543 0.357452 0.039 Uiso calc 1 . .
    C C8 0.30254(10) 0.6573(3) 0.6261(3) 0.0273(5) Uani d 1 . .
    C C11 0.18627(10) 0.5474(3) 0.5941(3) 0.0273(5) Uani d 1 . .
    C C6 0.47345(10) 0.3187(3) 0.4186(4) 0.0304(5) Uani d 1 . .
    C C12 0.22854(9) 0.4166(3) 0.5506(3) 0.0238(5) Uani d 1 . .
    C C15 0.11400(10) 0.3244(4) 0.5144(4) 0.0364(6) Uani d 1 . .
    H H30 0.07518 0.292542 0.501361 0.044 Uiso calc 1 . .
    C C16 0.12878(10) 0.4969(4) 0.5748(4) 0.0342(6) Uani d 1 . .
    H H31 0.100014 0.5839 0.604186 0.041 Uiso calc 1 . .
    C C5 0.51440(10) 0.2024(4) 0.3506(4) 0.0354(6) Uani d 1 . .
    H H25 0.551065 0.247445 0.320609 0.042 Uiso calc 1 . .
loop_
    _atom_site_aniso_label
    _atom_site_aniso_U_11
    _atom_site_aniso_U_22
    _atom_site_aniso_U_33
    _atom_site_aniso_U_12
    _atom_site_aniso_U_13
    _atom_site_aniso_U_23
    F18 0.0293(7) 0.0333(7) 0.0787(14) -0.0085(6) 0.0016(8) -0.0001(8)
    O17 0.0368(9) 0.0295(8) 0.0412(10) -0.0081(7) -0.0010(8) 0.0006(8)
    N20 0.0227(8) 0.0246(8) 0.0213(9) -0.0011(7) -0.0005(7) 0.0043(7)
    N19 0.0219(8) 0.0250(8) 0.0293(10) -0.0030(7) -0.0011(7) 0.0023(8)
    C1 0.0235(9) 0.0278(10) 0.0236(10) 0.0007(8) -0.0017(8) 0.0047(8)
    C2 0.0270(10) 0.0285(10) 0.0294(12) -0.0016(8) -0.0028(9) 0.0031(10)
    C7 0.0278(10) 0.0228(10) 0.0173(9) 0.0007(8) -0.0001(8) 0.0046(8)
    C4 0.0323(11) 0.0434(14) 0.0277(12) 0.0092(10) 0.0011(10) 0.0002(10)
    C9 0.0452(14) 0.0251(9) 0.0239(12) 0.0024(10) 0.0028(10) 0.0007(9)
    C14 0.0314(11) 0.0358(12) 0.0332(14) -0.0046(9) -0.0002(10) 0.0053(10)
    C13 0.0249(9) 0.0284(11) 0.0276(13) 0.0024(8) 0.0011(9) 0.0033(9)
    C10 0.0412(13) 0.0333(12) 0.0233(12) 0.0114(10) 0.0048(10) 0.0022(10)
    C3 0.0360(12) 0.0292(11) 0.0334(13) 0.0009(9) -0.0015(11) -0.0003(10)
    C8 0.0345(11) 0.0271(10) 0.0204(11) -0.0010(9) -0.0003(9) 0.0042(9)
    C11 0.0297(11) 0.0323(11) 0.0200(11) 0.0077(9) 0.0030(8) 0.0066(9)
    C6 0.0253(10) 0.0307(11) 0.0352(13) -0.0034(9) -0.0027(10) 0.0042(10)
    C12 0.0262(10) 0.0289(11) 0.0161(10) 0.0023(8) 0.0013(8) 0.0059(8)
    C15 0.0242(10) 0.0528(14) 0.0322(14) 0.0008(10) -0.0003(10) 0.0070(12)
    C16 0.0266(11) 0.0464(14) 0.0296(13) 0.0115(10) 0.0040(10) 0.0066(11)
    C5 0.0240(10) 0.0462(14) 0.0358(14) 0.0008(10) 0.0017(10) 0.0064(12)
_geom_special_details
;
 All esds (except the esd in the dihedral angle between two l.s. planes)
 are estimated using the full covariance matrix.  The cell esds are taken
 into account individually in the estimation of esds in distances, angles
 and torsion angles; correlations between esds in cell parameters are only
 used when they are defined by crystal symmetry.  An approximate (isotropic)
 treatment of cell esds is used for estimating esds involving l.s. planes.
;
loop_
    _geom_bond_atom_site_label_1
    _geom_bond_atom_site_label_2
    _geom_bond_site_symmetry_2
    _geom_bond_distance
    _geom_bond_publ_flag
    F18 C6 . 1.351(3) ?
    O17 C8 . 1.264(3) ?
    N20 N19 . 1.310(2) ?
    N20 C7 . 1.322(3) ?
    N19 C1 . 1.399(3) ?
    N19 H21 . 0.88 ?
    C1 C2 . 1.386(3) ?
    C1 C6 . 1.394(3) ?
    C2 C3 . 1.381(3) ?
    C2 H22 . 0.95 ?
    C7 C8 . 1.457(3) ?
    C7 C12 . 1.462(3) ?
    C4 C5 . 1.385(4) ?
    C4 C3 . 1.386(4) ?
    C4 H24 . 0.95 ?
    C9 C10 . 1.349(4) ?
    C9 C8 . 1.444(3) ?
    C9 H27 . 0.95 ?
    C14 C13 . 1.383(3) ?
    C14 C15 . 1.393(4) ?
    C14 H26 . 0.95 ?
    C13 C12 . 1.395(3) ?
    C13 H28 . 0.95 ?
    C10 C11 . 1.430(4) ?
    C10 H29 . 0.95 ?
    C3 H23 . 0.95 ?
    C11 C12 . 1.411(3) ?
    C11 C16 . 1.413(3) ?
    C6 C5 . 1.373(4) ?
    C15 C16 . 1.368(4) ?
    C15 H30 . 0.95 ?
    C16 H31 . 0.95 ?
    C5 H25 . 0.95 ?
loop_
    _geom_angle_atom_site_label_1
    _geom_angle_atom_site_label_2
    _geom_angle_atom_site_label_3
    _geom_angle_site_symmetry_1
    _geom_angle_site_symmetry_3
    _geom_angle
    _geom_angle_publ_flag
    N19 N20 C7 . . 118.22(18) ?
    N20 N19 C1 . . 118.27(18) ?
    N20 N19 H21 . . 120.9 ?
    C1 N19 H21 . . 120.9 ?
    C2 C1 C6 . . 118.2(2) ?
    C2 C1 N19 . . 123.5(2) ?
    C6 C1 N19 . . 118.2(2) ?
    C3 C2 C1 . . 119.9(2) ?
    C3 C2 H22 . . 120.1 ?
    C1 C2 H22 . . 120.1 ?
    N20 C7 C8 . . 124.1(2) ?
    N20 C7 C12 . . 115.91(19) ?
    C8 C7 C12 . . 119.92(19) ?
    C5 C4 C3 . . 120.2(2) ?
    C5 C4 H24 . . 119.9 ?
    C3 C4 H24 . . 119.9 ?
    C10 C9 C8 . . 121.3(2) ?
    C10 C9 H27 . . 119.3 ?
    C8 C9 H27 . . 119.3 ?
    C13 C14 C15 . . 120.2(2) ?
    C13 C14 H26 . . 119.9 ?
    C15 C14 H26 . . 119.9 ?
    C14 C13 C12 . . 120.8(2) ?
    C14 C13 H28 . . 119.6 ?
    C12 C13 H28 . . 119.6 ?
    C9 C10 C11 . . 122.5(2) ?
    C9 C10 H29 . . 118.7 ?
    C11 C10 H29 . . 118.7 ?
    C2 C3 C4 . . 120.8(2) ?
    C2 C3 H23 . . 119.6 ?
    C4 C3 H23 . . 119.6 ?
    O17 C8 C9 . . 120.8(2) ?
    O17 C8 C7 . . 121.5(2) ?
    C9 C8 C7 . . 117.7(2) ?
    C12 C11 C16 . . 119.0(2) ?
    C12 C11 C10 . . 119.8(2) ?
    C16 C11 C10 . . 121.2(2) ?
    F18 C6 C5 . . 120.0(2) ?
    F18 C6 C1 . . 117.4(2) ?
    C5 C6 C1 . . 122.6(2) ?
    C13 C12 C11 . . 119.1(2) ?
    C13 C12 C7 . . 122.07(19) ?
    C11 C12 C7 . . 118.8(2) ?
    C16 C15 C14 . . 120.1(2) ?
    C16 C15 H30 . . 120 ?
    C14 C15 H30 . . 120 ?
    C15 C16 C11 . . 120.8(2) ?
    C15 C16 H31 . . 119.6 ?
    C11 C16 H31 . . 119.6 ?
    C6 C5 C4 . . 118.3(2) ?
    C6 C5 H25 . . 120.8 ?
    C4 C5 H25 . . 120.8 ?
loop_
    _geom_torsion_atom_site_label_1
    _geom_torsion_atom_site_label_2
    _geom_torsion_atom_site_label_3
    _geom_torsion_atom_site_label_4
    _geom_torsion_site_symmetry_1
    _geom_torsion_site_symmetry_2
    _geom_torsion_site_symmetry_3
    _geom_torsion_site_symmetry_4
    _geom_torsion
    _geom_torsion_publ_flag
    C7 N20 N19 C1 . . . . -177.5(2) ?
    N20 N19 C1 C2 . . . . -14.4(3) ?
    N20 N19 C1 C6 . . . . 163.7(2) ?
    C6 C1 C2 C3 . . . . -0.7(4) ?
    N19 C1 C2 C3 . . . . 177.4(2) ?
    N19 N20 C7 C8 . . . . -1.0(3) ?
    N19 N20 C7 C12 . . . . 177.15(19) ?
    C15 C14 C13 C12 . . . . 0.1(4) ?
    C8 C9 C10 C11 . . . . 0.6(4) ?
    C1 C2 C3 C4 . . . . -0.8(4) ?
    C5 C4 C3 C2 . . . . 1.3(4) ?
    C10 C9 C8 O17 . . . . 177.6(2) ?
    C10 C9 C8 C7 . . . . -1.7(3) ?
    N20 C7 C8 O17 . . . . -0.2(4) ?
    C12 C7 C8 O17 . . . . -178.3(2) ?
    N20 C7 C8 C9 . . . . 179.2(2) ?
    C12 C7 C8 C9 . . . . 1.1(3) ?
    C9 C10 C11 C12 . . . . 1.2(4) ?
    C9 C10 C11 C16 . . . . -178.7(2) ?
    C2 C1 C6 F18 . . . . 179.2(2) ?
    N19 C1 C6 F18 . . . . 1.0(3) ?
    C2 C1 C6 C5 . . . . 1.8(4) ?
    N19 C1 C6 C5 . . . . -176.5(2) ?
    C14 C13 C12 C11 . . . . 0.0(3) ?
    C14 C13 C12 C7 . . . . -178.1(2) ?
    C16 C11 C12 C13 . . . . 0.0(3) ?
    C10 C11 C12 C13 . . . . -179.9(2) ?
    C16 C11 C12 C7 . . . . 178.2(2) ?
    C10 C11 C12 C7 . . . . -1.7(3) ?
    N20 C7 C12 C13 . . . . 0.5(3) ?
    C8 C7 C12 C13 . . . . 178.7(2) ?
    N20 C7 C12 C11 . . . . -177.6(2) ?
    C8 C7 C12 C11 . . . . 0.6(3) ?
    C13 C14 C15 C16 . . . . -0.3(4) ?
    C14 C15 C16 C11 . . . . 0.3(4) ?
    C12 C11 C16 C15 . . . . -0.2(4) ?
    C10 C11 C16 C15 . . . . 179.7(2) ?
    F18 C6 C5 C4 . . . . -178.6(3) ?
    C1 C6 C5 C4 . . . . -1.3(4) ?
    C3 C4 C5 C6 . . . . -0.3(4) ?
loop_
    _geom_hbond_atom_site_label_D
    _geom_hbond_atom_site_label_H
    _geom_hbond_atom_site_label_A
    _geom_hbond_site_symmetry_A
    _geom_hbond_distance_DH
    _geom_hbond_distance_HA
    _geom_hbond_distance_DA
    _geom_hbond_angle_DHA
    _geom_hbond_publ_flag
    N19 H21 O17 . 0.88 1.84 2.541(3) 135 yes
    C2 H22 O17 1_545 0.95 2.63 3.242(3) 122.3 yes
    C5 H25 O17 2_664 0.95 2.64 3.539(3) 159.1 yes
_shelx_space_group_comment
;
The symmetry employed for this shelxl refinement is uniquely defined
by the following loop, which should always be used as a source of
symmetry information in preference to the above space-group names.
They are only intended as comments.
;
_shelx_hkl_file
;
   1   2  -9    7.44    3.06
   2   2  -9    0.49    1.30
   3   2  -9   13.35    7.09
   4   2  -9   17.84    2.59
   5   2  -9    2.90    1.83
   1   1  -9   17.34    4.77
   2   1  -9   30.38    5.87
   3   1  -9    3.43    3.29
   4   1  -9    5.14    3.30
   5   1  -9    1.17    3.31
   6   1  -9    1.56    3.33
   1   0  -9    4.04    3.12
   2   0  -9   63.40    7.92
   3   0  -9    5.21    3.27
   4   0  -9   53.30    7.71
   5   0  -9    4.69    3.31
   6   0  -9    0.48    3.10
   7   0  -9    4.39    3.44
   8   0  -9   96.95    9.72
   0  -1  -9    4.27    3.17
   1  -1  -9   17.43    4.29
   2  -1  -9   35.42    5.96
   3  -1  -9    1.59    3.07
   4  -1  -9    3.75    3.12
   5  -1  -9   11.08    3.53
   6  -1  -9    7.25    3.66
   7  -1  -9   13.33    4.14
   1   4  -8   17.41    6.55
   2   4  -8   11.86    4.30
   3   4  -8   21.78    4.78
   4   4  -8   10.26    4.25
   5   4  -8    4.92    1.47
   6   4  -8    7.47    1.79
   7   4  -8    4.19    1.41
   8   4  -8    8.54    1.86
   9   4  -8   13.20    2.24
   1   3  -8  231.76   11.89
   2   3  -8   71.29    4.80
   3   3  -8   41.63    8.62
   4   3  -8   35.31    3.16
   5   3  -8   46.33    3.10
   6   3  -8   49.52    3.88
   7   3  -8    9.55    1.48
   8   3  -8    4.50    1.36
   9   3  -8   16.28    2.41
  10   3  -8    2.70    2.28
  11   3  -8    2.51    2.58
  12   3  -8   32.63    3.73
   1   2  -8   83.03    4.19
   2   2  -8   42.38    3.75
   3   2  -8   75.73    3.94
   4   2  -8    4.33    1.08
   5   2  -8   19.60    3.65
   6   2  -8   53.38    3.05
   7   2  -8    5.73    1.37
   8   2  -8   13.24    1.64
   9   2  -8    4.82    2.36
  10   2  -8   64.56    6.66
  11   2  -8    3.27    1.62
  12   2  -8   18.94    2.51
  13   2  -8   21.74    4.68
  14   2  -8   56.67    8.16
   1   1  -8   18.17    1.71
   2   1  -8   12.31    1.59
   3   1  -8   22.59    2.01
   4   1  -8   32.85    2.27
   5   1  -8    2.83    1.12
   6   1  -8   10.43    2.02
   7   1  -8   17.60    4.45
   8   1  -8   22.57    5.34
   9   1  -8   23.40    3.76
  10   1  -8   31.94    3.28
  11   1  -8   45.92    4.08
  12   1  -8   53.44    4.37
  13   1  -8   28.48    9.83
  14   1  -8   27.05    5.56
  15   1  -8   60.86   12.42
   1   0  -8    0.67    0.99
   2   0  -8   41.78    7.12
   3   0  -8    4.98    4.22
   4   0  -8   73.50    5.02
   5   0  -8    0.20    1.35
   6   0  -8   51.25    7.13
   7   0  -8    3.41    2.73
   8   0  -8   88.69    9.29
   9   0  -8    4.45    3.23
  10   0  -8   10.01    3.59
  11   0  -8    4.47    2.91
  12   0  -8   61.22    7.69
  13   0  -8    8.62    3.52
  14   0  -8   51.96    7.31
  15   0  -8   -1.07    2.90
   0  -1  -8   26.11    2.79
   1  -1  -8   17.50    2.22
   2  -1  -8   12.86    1.95
   3  -1  -8   20.56    2.45
   4  -1  -8   30.64    3.02
   5  -1  -8    4.71    2.59
   6  -1  -8    6.85    1.82
   7  -1  -8   16.71    3.82
   8  -1  -8   20.34    4.44
   9  -1  -8   22.73    4.74
  10  -1  -8   22.91    4.89
  11  -1  -8   36.04    6.13
  12  -1  -8   43.09    6.33
  13  -1  -8   19.04    4.95
  14  -1  -8   23.68    5.14
  15  -1  -8   49.11    7.80
   0  -2  -8  205.24   12.28
   1  -2  -8   80.35    8.02
   2  -2  -8   41.31    3.52
   3  -2  -8   77.47    6.87
   4  -2  -8    5.56    1.62
   5  -2  -8   22.77    4.94
   6  -2  -8   54.20    6.05
   7  -2  -8    8.72    3.11
   8  -2  -8   14.46    3.73
   9  -2  -8    8.48    3.08
  10  -2  -8   71.93    8.06
  11  -2  -8    3.89    3.29
  12  -2  -8   24.61    4.99
  13  -2  -8   21.10    4.66
  14  -2  -8   52.91    7.31
   0  -3  -8  291.97   23.42
   1  -3  -8  231.29   18.45
   2  -3  -8   77.28    7.22
   3  -3  -8   51.67    5.09
   4  -3  -8   38.22    4.43
   5  -3  -8   51.37    5.62
   0  -4  -8  133.30   11.34
   2  -4  -8    6.77    2.45
   3  -4  -8   18.77    3.35
   4  -4  -8   10.28    2.42
   5  -4  -8    1.79    1.75
   1   6  -7    7.76    1.95
   2   6  -7   17.38    2.74
   3   6  -7   44.44    4.24
   4   6  -7   26.30    7.88
   5   6  -7   10.30    2.98
   1   5  -7   52.54    4.49
   2   5  -7   39.27    3.63
   3   5  -7   29.33    2.75
   4   5  -7    8.19    1.54
   5   5  -7    5.38    1.39
   6   5  -7   28.99    2.70
   7   5  -7   11.87    2.58
   8   5  -7   41.55    4.44
   9   5  -7   18.88    2.60
  10   5  -7   10.56    1.80
  11   5  -7   25.20    3.95
  12   5  -7   11.30    1.85
   1   4  -7   64.23    3.69
   2   4  -7   18.21    1.81
   3   4  -7   30.72    2.70
   4   4  -7   54.67    3.09
   5   4  -7   92.12    4.93
   6   4  -7  100.83    6.72
   7   4  -7   18.05    1.97
   8   4  -7   40.67    2.95
   9   4  -7   16.01    2.40
  10   4  -7   18.19    2.09
  11   4  -7   13.04    2.09
  12   4  -7   13.62    2.33
  13   4  -7    3.04    1.40
  14   4  -7    1.16    2.41
  15   4  -7    4.94    1.75
   1   3  -7    2.64    0.76
   2   3  -7   29.65    3.24
   3   3  -7   21.51    1.57
   4   3  -7   63.53    3.12
   5   3  -7   62.40    3.09
   6   3  -7   42.82    2.37
   7   3  -7   22.84    1.91
   8   3  -7   21.89    1.94
   9   3  -7    4.72    1.24
  10   3  -7    7.35    2.02
  11   3  -7   50.78    3.15
  12   3  -7    5.24    1.21
  13   3  -7   16.73    2.61
  14   3  -7    7.74    2.34
  15   3  -7    4.36    1.66
  16   3  -7   16.44    1.94
  17   3  -7    9.76    1.59
   1   2  -7   19.70    1.40
   2   2  -7   42.58    2.51
   3   2  -7   10.94    1.52
   4   2  -7    4.20    0.85
   5   2  -7   24.75    1.56
   6   2  -7    9.58    0.98
   7   2  -7   10.03    1.24
   8   2  -7   13.32    1.55
   9   2  -7    3.94    1.00
  10   2  -7   51.52    2.87
  11   2  -7    7.26    1.18
  12   2  -7   10.18    1.58
  13   2  -7   25.53    2.14
  14   2  -7   86.46    4.62
  15   2  -7   28.32    2.19
  16   2  -7   18.76    1.83
  17   2  -7   30.45    2.74
  18   2  -7   20.79    2.51
  19   2  -7    1.36    1.55
   1   1  -7   21.38    1.81
   2   1  -7   65.23    4.27
   3   1  -7   87.12    5.18
   4   1  -7   35.69    2.08
   5   1  -7   70.93    4.07
   6   1  -7   79.43    3.65
   7   1  -7   27.18    1.77
   8   1  -7    0.89    0.52
   9   1  -7   15.33    1.38
  10   1  -7   20.72    1.57
  11   1  -7   19.60    2.48
  12   1  -7   37.08    2.80
  13   1  -7   24.99    2.84
  14   1  -7   13.11    1.78
  15   1  -7    6.77    1.98
  16   1  -7    6.24    1.43
  17   1  -7   70.23    5.36
  18   1  -7   34.86    9.39
  20   1  -7   43.38    5.34
   1   0  -7   -0.71    1.38
   2   0  -7   23.36    2.32
   3   0  -7   -0.17    1.28
   4   0  -7   64.31    5.21
   5   0  -7    4.73    1.65
   6   0  -7   75.64    4.62
   8   0  -7  171.14    8.47
   9   0  -7    3.78    1.49
  10   0  -7   47.41    2.89
  11   0  -7    3.03    0.73
  12   0  -7   74.58    3.60
  13   0  -7    5.15    0.91
  14   0  -7   90.54    4.38
  15   0  -7    7.28    1.40
  16   0  -7  124.67    8.06
  17   0  -7    2.27    1.46
  18   0  -7   69.33    6.48
  19   0  -7    4.72    1.90
  20   0  -7   91.22    8.79
   0  -1  -7    0.78    0.84
   1  -1  -7   18.81    1.70
   2  -1  -7   62.11    4.07
   3  -1  -7   84.52   10.19
   4  -1  -7   36.41    2.93
   5  -1  -7   71.46    5.56
   6  -1  -7   76.24    3.99
   7  -1  -7   27.52    2.97
   8  -1  -7    1.98    0.90
   9  -1  -7   18.57    2.65
  10  -1  -7   19.66    1.67
  11  -1  -7   16.72    2.19
  12  -1  -7   38.18    3.26
  13  -1  -7   36.55    5.22
  14  -1  -7   13.28    3.65
  15  -1  -7    7.86    2.97
  16  -1  -7    6.64    1.69
  17  -1  -7   67.05    5.77
  18  -1  -7   29.62    3.54
  19  -1  -7   31.43    3.68
   0  -2  -7    2.02    0.97
   1  -2  -7   23.68    1.66
   2  -2  -7   44.55    3.21
   3  -2  -7    9.76    1.49
   4  -2  -7    5.54    1.76
   5  -2  -7   25.32    3.98
   6  -2  -7   10.53    1.67
   7  -2  -7    9.69    1.54
   8  -2  -7   14.54    1.88
   9  -2  -7    3.96    1.21
  10  -2  -7   52.56    4.76
  11  -2  -7    8.98    2.10
  12  -2  -7   10.78    3.08
  13  -2  -7   29.15    4.63
  14  -2  -7   91.86    9.06
  15  -2  -7   32.21    4.96
  18  -2  -7   20.52    2.41
  19  -2  -7    2.74    1.25
   0  -3  -7   -1.08    0.93
   1  -3  -7    2.32    0.73
   2  -3  -7   28.43    2.57
   3  -3  -7   21.72    3.73
   4  -3  -7   68.53    9.35
   5  -3  -7   67.87    4.44
   6  -3  -7   43.62    3.35
   7  -3  -7   24.17    6.72
   8  -3  -7   20.91    3.38
   9  -3  -7    4.30    1.46
  10  -3  -7    4.71    1.37
  11  -3  -7   50.84    3.96
  12  -3  -7    5.18    2.97
  13  -3  -7   16.79    3.59
  14  -3  -7    6.28    2.62
  15  -3  -7    4.35    2.51
  16  -3  -7   16.45    3.81
   0  -4  -7    5.29    1.79
   1  -4  -7   56.02    6.00
   2  -4  -7   18.11    2.96
   3  -4  -7   31.98    3.93
   4  -4  -7   61.82    5.78
   5  -4  -7   95.65    8.27
   6  -4  -7  108.50    9.21
   7  -4  -7   18.88    3.65
   9  -4  -7   18.21    3.27
  10  -4  -7   20.99    3.17
  11  -4  -7    9.90    2.90
   0  -5  -7    8.27    2.37
   1  -5  -7   54.84    5.60
   2  -5  -7   33.68    4.40
   3  -5  -7   23.80    3.76
   4  -5  -7    6.07    2.22
   6  -5  -7   23.47    3.69
   7  -5  -7   13.39    2.79
   8  -5  -7   45.51    5.30
   9  -5  -7   17.73    3.01
  10  -5  -7    8.60    2.48
   0  -6  -7    1.29    1.81
   1  -6  -7    6.74    2.49
   2  -6  -7   23.54    3.79
   3  -6  -7   34.42    4.63
   4  -6  -7   28.71    3.83
   5  -6  -7    6.33    2.45
   1   7  -6    8.40    2.43
   2   7  -6   19.46    5.60
   3   7  -6    4.05    2.39
   4   7  -6   13.52    3.98
   5   7  -6   17.68    3.04
   1   6  -6   37.56    3.75
   2   6  -6    9.74    1.34
   3   6  -6    3.46    1.03
   4   6  -6   48.16    2.72
   5   6  -6   17.44    2.06
   6   6  -6   12.73    1.62
   7   6  -6   17.73    1.93
   8   6  -6   15.91    2.23
   9   6  -6   11.30    2.27
  10   6  -6    8.88    3.39
  11   6  -6   16.18    3.02
  12   6  -6   81.35    5.69
  13   6  -6   50.75    5.34
   1   5  -6   53.68    3.08
   2   5  -6   28.31    2.65
   3   5  -6   51.95    2.57
   4   5  -6   32.69    1.96
   5   5  -6    6.86    1.25
   6   5  -6   11.16    1.21
   7   5  -6   25.85    1.96
   8   5  -6   89.16    6.78
   9   5  -6   34.41    2.31
  10   5  -6    4.75    1.17
  11   5  -6    1.65    1.19
  12   5  -6    3.43    1.31
  13   5  -6    6.85    1.51
  14   5  -6    1.88    1.71
  15   5  -6   11.01    2.02
  16   5  -6    1.77    1.74
  17   5  -6    5.38    3.94
   1   4  -6    4.03    0.76
   2   4  -6    3.26    0.72
   3   4  -6   25.90    1.98
   4   4  -6  118.88    5.42
   5   4  -6  118.16    4.79
   6   4  -6   12.47    1.23
   7   4  -6   65.16    3.41
   8   4  -6    8.55    1.09
   9   4  -6   14.36    1.23
  10   4  -6    0.23    0.80
  11   4  -6    7.97    1.15
  12   4  -6   34.99    3.04
  13   4  -6    7.64    1.46
  14   4  -6   30.28    2.51
  15   4  -6   13.53    1.78
  16   4  -6   14.25    1.82
  17   4  -6   16.99    5.42
  18   4  -6    6.10    1.50
  19   4  -6   51.79    3.93
   1   3  -6   88.08    3.64
   2   3  -6   40.05    1.84
   3   3  -6   65.30    3.35
   4   3  -6   56.34    2.71
   5   3  -6   14.15    1.22
   6   3  -6   45.48    2.32
   7   3  -6   20.72    1.50
   8   3  -6    1.01    0.62
   9   3  -6   24.50    1.90
  10   3  -6   88.61    4.49
  11   3  -6    8.00    1.22
  12   3  -6   32.37    2.35
  13   3  -6   13.15    1.76
  14   3  -6   43.77    2.77
  15   3  -6   61.04    4.46
  16   3  -6   71.40    4.60
  17   3  -6   84.91    5.17
  18   3  -6   89.50    7.72
  19   3  -6   47.76    5.78
  20   3  -6   14.24    1.91
  21   3  -6   22.97    2.50
   1   2  -6  497.41   21.00
   2   2  -6  416.12   20.68
   3   2  -6   48.64    6.89
   4   2  -6   38.71    2.75
   5   2  -6   33.21    2.63
   6   2  -6   20.64    1.96
   7   2  -6   17.82    1.65
   8   2  -6   48.13    2.59
   9   2  -6    9.97    1.14
  10   2  -6   58.01    3.74
  11   2  -6   19.79    1.58
  12   2  -6   73.19    3.68
  13   2  -6   48.68    3.92
  14   2  -6   94.31    5.30
  15   2  -6   73.75    4.52
  16   2  -6   27.51    2.68
  17   2  -6    7.10    2.15
  18   2  -6   10.53    1.53
  19   2  -6   26.54    2.28
  20   2  -6    3.60    1.20
  21   2  -6    3.72    5.26
  22   2  -6   12.55    2.82
   1   1  -6   62.14    2.88
   2   1  -6   63.35    2.97
   3   1  -6   63.05    2.90
   4   1  -6  233.94    9.34
   5   1  -6  248.96   10.11
   6   1  -6  113.67    5.88
   7   1  -6    6.64    0.89
   8   1  -6   82.39    3.53
   9   1  -6   52.82    3.25
  10   1  -6   21.89    2.52
  11   1  -6   48.11    2.95
  12   1  -6    1.92    0.72
  13   1  -6   42.25    3.13
  14   1  -6   51.95    2.94
  15   1  -6   93.24    7.20
  16   1  -6   41.00    3.12
  17   1  -6   43.08    3.25
  18   1  -6   33.50    3.23
  19   1  -6   41.08    3.52
  20   1  -6   32.84    3.05
  21   1  -6   16.74    2.35
  22   1  -6    8.21    1.83
  23   1  -6    9.64    1.91
   1   0  -6    1.10    1.33
   2   0  -6   32.96    2.88
   3   0  -6   -0.45    0.96
   4   0  -6   35.49    2.01
   5   0  -6    0.24    0.44
   6   0  -6  149.59    6.03
   7   0  -6    3.23    1.80
   8   0  -6   89.21    3.84
   9   0  -6    0.08    0.57
  10   0  -6   43.02    3.69
  11   0  -6    2.32    0.82
  12   0  -6  125.12    6.44
  13   0  -6    3.20    0.67
  14   0  -6   64.65    3.96
  15   0  -6    0.69    0.60
  16   0  -6   70.42    5.01
  17   0  -6    7.24    1.14
  18   0  -6  291.89   28.93
  19   0  -6    4.67    1.28
  20   0  -6  140.09   18.59
  21   0  -6    2.14    1.29
  22   0  -6   25.01    3.83
  23   0  -6    0.54    1.32
   0  -1  -6  196.47   13.74
   1  -1  -6   57.52    4.55
   2  -1  -6   66.21    4.01
   3  -1  -6   64.38    3.93
   4  -1  -6  232.80   12.17
   5  -1  -6  251.57   21.28
   6  -1  -6  121.54    6.85
   7  -1  -6    7.00    0.94
   8  -1  -6   86.21    5.72
   9  -1  -6   59.63    2.97
  10  -1  -6   16.04    3.12
  11  -1  -6   48.20    2.74
  12  -1  -6    2.48    0.41
  13  -1  -6   44.12    2.16
  14  -1  -6   48.55    4.67
  15  -1  -6   90.01    7.03
  16  -1  -6   41.23    2.27
  17  -1  -6   40.60    2.81
  18  -1  -6   33.05    4.81
  19  -1  -6   41.55    5.22
  20  -1  -6   29.95    2.93
  21  -1  -6   12.98    1.89
  22  -1  -6    7.15    2.62
  23  -1  -6    9.48    2.45
   0  -2  -6 1032.62   46.55
   1  -2  -6  522.88   27.59
   2  -2  -6  428.62   22.63
   3  -2  -6   48.32    3.14
   4  -2  -6   36.60    4.57
   5  -2  -6   31.33    2.45
   6  -2  -6   26.22    2.19
   7  -2  -6   19.30    1.94
   8  -2  -6   53.17    3.44
   9  -2  -6    9.55    2.56
  10  -2  -6   60.61    3.90
  11  -2  -6   21.86    2.16
  12  -2  -6   72.42    4.02
  13  -2  -6   49.97    2.86
  14  -2  -6   97.65    5.59
  15  -2  -6   78.72    4.53
  16  -2  -6   26.30    2.01
  17  -2  -6    8.97    0.89
  18  -2  -6   11.14    1.14
  19  -2  -6   23.06    1.93
  20  -2  -6    2.24    1.51
  21  -2  -6    0.36    1.41
  22  -2  -6    7.59    2.47
   0  -3  -6  266.03   12.01
   1  -3  -6   85.41    4.25
   2  -3  -6   39.34    5.26
   3  -3  -6   74.35    4.22
   4  -3  -6   59.80    3.79
   5  -3  -6   14.56    1.60
   6  -3  -6   50.46    3.30
   7  -3  -6   24.19    1.59
   8  -3  -6    1.38    0.62
   9  -3  -6   24.53    1.69
  10  -3  -6  102.84    5.62
  11  -3  -6    9.57    1.06
  12  -3  -6   33.26    2.26
  13  -3  -6   12.87    1.34
  14  -3  -6   41.69    1.99
  15  -3  -6   65.62    4.25
  16  -3  -6   72.54    4.40
  17  -3  -6   75.81    6.58
  18  -3  -6   76.93    6.96
  19  -3  -6   41.02    4.18
  20  -3  -6   14.12    2.36
   0  -4  -6   72.84    4.43
   1  -4  -6    1.94    0.70
   2  -4  -6    1.49    0.65
   3  -4  -6   26.10    2.43
   4  -4  -6  121.55    6.81
   5  -4  -6  125.75    9.55
   6  -4  -6   10.67    1.14
   7  -4  -6   68.54    4.50
   8  -4  -6    9.15    1.23
   9  -4  -6   16.36    1.43
  10  -4  -6    0.78    0.64
  11  -4  -6    8.99    1.34
  12  -4  -6   36.62    2.94
  13  -4  -6    7.86    1.70
  14  -4  -6   30.66    1.83
  15  -4  -6    9.70    1.44
  16  -4  -6   13.42    2.00
  17  -4  -6   12.79    2.00
  18  -4  -6    2.96    1.35
  19  -4  -6   44.73    4.75
   0  -5  -6  230.83   16.12
   1  -5  -6   56.29    3.47
   2  -5  -6   24.68    3.02
   3  -5  -6   50.71    5.22
   4  -5  -6   33.84    6.84
   5  -5  -6    4.37    1.14
   6  -5  -6   11.15    1.99
   7  -5  -6   25.00    2.47
   8  -5  -6  100.39    8.46
   9  -5  -6   39.52    4.33
  10  -5  -6    1.76    1.59
  11  -5  -6    1.03    1.47
  12  -5  -6    0.69    0.82
  13  -5  -6    5.36    1.09
  14  -5  -6   -0.09    1.12
  15  -5  -6    8.13    1.54
  16  -5  -6    0.17    1.10
   0  -6  -6    8.94    3.73
   1  -6  -6   33.19    4.39
   2  -6  -6    9.96    2.31
   3  -6  -6    2.47    1.68
   4  -6  -6   49.88    5.32
   5  -6  -6   15.05    2.85
   6  -6  -6   10.88    2.63
   7  -6  -6   18.68    3.32
   8  -6  -6   17.21    3.01
   9  -6  -6   12.33    2.62
  10  -6  -6    6.61    2.30
  11  -6  -6   15.55    1.78
  12  -6  -6   88.38    6.08
  13  -6  -6   56.70    5.37
   0  -7  -6    3.58    3.35
   4  -7  -6   21.68    4.32
   5  -7  -6   14.20    3.62
   1   7  -5   11.44    1.37
   2   7  -5    1.23    0.85
   3   7  -5   23.90    2.52
   4   7  -5   12.13    1.36
   5   7  -5   59.54    3.20
   6   7  -5   25.11    2.96
   7   7  -5   26.97    2.92
   8   7  -5   18.19    2.00
   9   7  -5    6.51    1.65
  10   7  -5    7.85    1.57
  11   7  -5   16.08    2.50
  12   7  -5   95.01    8.21
   1   6  -5   30.76    1.88
   2   6  -5    1.46    0.75
   3   6  -5    1.58    0.75
   4   6  -5   12.19    1.27
   5   6  -5   20.00    1.58
   6   6  -5    1.05    0.88
   7   6  -5   10.11    1.15
   8   6  -5   31.15    2.55
   9   6  -5   19.24    1.95
  10   6  -5   67.59    3.63
  11   6  -5   41.28    2.63
  12   6  -5   67.09    3.68
  13   6  -5   62.17    3.53
  14   6  -5   90.51    5.17
  15   6  -5   10.63    3.92
  16   6  -5   38.25    4.44
  17   6  -5   38.71    3.44
   1   5  -5   27.88    1.71
   2   5  -5  122.05    4.89
   3   5  -5  175.01    6.71
   4   5  -5   28.00    1.77
   5   5  -5   92.35    3.83
   6   5  -5  114.29    4.60
   7   5  -5   87.35    3.69
   8   5  -5   71.87    3.64
   9   5  -5   10.84    1.27
  10   5  -5   56.77    2.90
  11   5  -5   46.25    3.59
  12   5  -5   23.27    1.86
  13   5  -5   13.21    1.52
  14   5  -5    0.82    0.93
  15   5  -5    1.73    0.96
  16   5  -5   11.22    1.46
  17   5  -5    3.16    1.28
  18   5  -5    5.37    1.84
  19   5  -5    6.88    1.99
  20   5  -5    0.88    1.32
   1   4  -5   90.14    3.59
   2   4  -5   49.29    2.19
   3   4  -5  136.96    5.20
   4   4  -5   82.12    3.52
   5   4  -5  140.54    5.95
   6   4  -5  129.37    5.34
   7   4  -5   24.85    1.45
   8   4  -5   99.96    5.01
   9   4  -5   73.71    3.89
  10   4  -5   11.73    1.05
  11   4  -5   15.09    1.70
  12   4  -5    3.99    0.87
  13   4  -5   29.65    1.96
  14   4  -5   37.30    2.68
  15   4  -5   21.61    1.73
  16   4  -5    4.96    1.09
  17   4  -5   21.61    1.82
  18   4  -5  140.01   12.44
  19   4  -5   18.65    2.17
  20   4  -5   70.46    4.76
  21   4  -5   50.46    4.13
  22   4  -5   16.38    4.17
   1   3  -5   19.43    1.12
   2   3  -5   28.97    1.65
   3   3  -5    1.73    0.66
   4   3  -5   54.78    2.45
   5   3  -5    2.64    0.54
   6   3  -5    2.17    0.76
   7   3  -5   17.80    1.34
   8   3  -5   35.11    2.27
   9   3  -5   23.09    2.41
  10   3  -5   49.34    3.33
  11   3  -5  129.68    6.79
  12   3  -5   46.32    2.95
  13   3  -5   75.95    4.13
  14   3  -5   43.44    4.46
  15   3  -5   80.89   12.24
  16   3  -5   12.18    1.59
  17   3  -5   33.06    2.51
  18   3  -5  155.22   12.64
  19   3  -5   26.08    3.20
  20   3  -5   37.91    2.92
  21   3  -5   86.14    8.15
  22   3  -5   26.19    3.89
  23   3  -5   10.16    1.79
  24   3  -5   52.72    9.77
   1   2  -5   10.55    0.87
   2   2  -5  138.79    5.93
   3   2  -5  259.95    9.56
   4   2  -5  193.30    7.25
   5   2  -5   37.65    1.82
   6   2  -5   15.99    1.15
   7   2  -5    8.91    0.81
   8   2  -5    4.39    1.09
   9   2  -5   40.86    2.23
  10   2  -5   45.00    3.44
  11   2  -5   21.76    2.92
  12   2  -5   32.90    3.39
  13   2  -5   60.16    5.46
  14   2  -5   43.77    5.30
  15   2  -5   21.39    2.09
  16   2  -5   21.99    1.82
  17   2  -5    4.64    1.09
  18   2  -5    6.70    1.29
  19   2  -5    4.05    1.16
  20   2  -5    1.30    1.11
  21   2  -5    3.74    1.26
  22   2  -5    1.63    1.92
  23   2  -5   25.64    3.60
  24   2  -5   14.99    2.46
  25   2  -5    8.69    2.29
   1   1  -5    8.19    0.80
   2   1  -5  156.49    6.27
   3   1  -5  115.50    4.75
   4   1  -5    8.18    0.80
   5   1  -5  111.64    5.23
   6   1  -5   60.85    2.73
   7   1  -5  371.21   13.34
   8   1  -5  133.68   10.21
   9   1  -5  100.50    5.95
  10   1  -5   89.40    5.37
  11   1  -5   39.63    4.19
  12   1  -5   33.19    3.63
  13   1  -5   18.90    1.58
  14   1  -5   35.14    2.86
  15   1  -5   33.14    2.59
  16   1  -5   38.82    4.43
  17   1  -5   19.95    1.67
  18   1  -5   71.24    4.76
  19   1  -5   19.67    4.13
  20   1  -5   20.42    2.41
  21   1  -5   10.99    1.90
  22   1  -5   26.30    5.06
  23   1  -5   30.19    3.54
  24   1  -5   19.24    3.85
  25   1  -5    6.45    1.93
   1   0  -5    0.05    0.32
   2   0  -5   98.06    5.48
   3   0  -5    2.57    0.54
   4   0  -5  218.97    8.41
   5   0  -5   16.92    0.84
   6   0  -5  208.94    8.83
   7   0  -5    0.79    0.44
   8   0  -5    5.29    0.97
   9   0  -5    1.60    0.55
  10   0  -5  236.84   27.87
  11   0  -5    1.95    0.64
  12   0  -5   42.17    4.72
  13   0  -5    4.73    2.10
  14   0  -5  378.73   28.14
  15   0  -5    6.36    1.39
  16   0  -5  192.30   15.04
  17   0  -5    6.14    0.99
  18   0  -5  472.69   28.08
  19   0  -5    3.20    1.15
  20   0  -5  204.41   37.21
  21   0  -5    4.70    1.32
  22   0  -5   77.26    5.13
  23   0  -5    1.77    2.30
  24   0  -5    8.33    2.73
  25   0  -5   -1.82    2.19
   0  -1  -5   -0.23    0.62
   1  -1  -5    6.63    1.48
   2  -1  -5  160.74   18.68
   3  -1  -5  120.78   12.08
   4  -1  -5    7.28    1.05
   5  -1  -5  113.34    6.14
   6  -1  -5   60.10    3.60
   7  -1  -5  352.98   33.60
   8  -1  -5  146.74    9.41
   9  -1  -5  109.96    4.64
  10  -1  -5  104.61    4.43
  11  -1  -5   43.94    2.01
  12  -1  -5   31.25    2.25
  13  -1  -5   19.15    1.00
  14  -1  -5   30.95    2.26
  15  -1  -5   36.07    5.06
  16  -1  -5   39.25    3.25
  17  -1  -5   18.85    2.25
  18  -1  -5   76.08    3.82
  19  -1  -5   15.11    1.43
  20  -1  -5   19.79    2.01
  21  -1  -5    9.89    3.05
  22  -1  -5   24.27    1.86
  23  -1  -5   32.99    3.38
  24  -1  -5   22.80    2.25
  25  -1  -5    4.73    1.59
   0  -2  -5    0.61    0.58
   1  -2  -5    8.93    1.82
   2  -2  -5  139.71    8.14
   3  -2  -5  256.12   13.20
   4  -2  -5  196.59   10.11
   5  -2  -5   42.19    2.63
   6  -2  -5   16.58    1.57
   7  -2  -5    9.18    1.18
   8  -2  -5    4.11    1.07
   9  -2  -5   47.48    3.63
  10  -2  -5   45.28    2.91
  11  -2  -5   20.56    1.25
  12  -2  -5   34.61    1.80
  13  -2  -5   57.06    3.04
  14  -2  -5   43.96    2.41
  15  -2  -5   21.13    1.25
  16  -2  -5   19.42    1.18
  17  -2  -5    4.43    0.71
  18  -2  -5    6.85    0.90
  19  -2  -5    3.66    0.82
  20  -2  -5    0.83    0.74
  21  -2  -5    5.40    1.10
  22  -2  -5    1.87    1.15
  23  -2  -5   23.18    1.92
  24  -2  -5   16.17    1.65
  25  -2  -5   10.87    1.88
   0  -3  -5    0.17    0.50
   1  -3  -5   20.41    2.28
   2  -3  -5   27.32    1.69
   3  -3  -5    1.31    0.66
   4  -3  -5   55.22    2.70
   5  -3  -5    3.00    0.61
   6  -3  -5    2.90    0.95
   7  -3  -5   18.55    2.14
   8  -3  -5   34.30    3.22
   9  -3  -5   23.82    1.30
  10  -3  -5   50.34    2.98
  11  -3  -5  123.49    7.29
  12  -3  -5   45.42    2.27
  13  -3  -5   76.21    4.31
  14  -3  -5   42.85    1.91
  15  -3  -5   81.58    3.30
  16  -3  -5   11.95    0.88
  17  -3  -5   30.62    1.54
  18  -3  -5  176.05    8.03
  19  -3  -5   22.86    1.51
  20  -3  -5   34.77    3.84
  21  -3  -5   85.82    4.53
  22  -3  -5   24.44    1.89
  23  -3  -5    9.70    1.29
  24  -3  -5   48.72    3.28
   0  -4  -5    1.31    0.57
   1  -4  -5   94.36    4.42
   2  -4  -5   47.32    2.64
   3  -4  -5  137.80    7.38
   4  -4  -5   79.49    4.66
   5  -4  -5  135.79    6.24
   6  -4  -5  126.48    5.36
   7  -4  -5   22.86    1.91
   8  -4  -5  108.26    4.56
   9  -4  -5   77.33    4.49
  10  -4  -5   11.90    0.94
  11  -4  -5   12.50    0.89
  12  -4  -5    5.28    0.70
  13  -4  -5   28.91    2.09
  14  -4  -5   37.20    1.79
  15  -4  -5   21.21    1.45
  16  -4  -5    5.69    0.83
  17  -4  -5   21.90    1.44
  18  -4  -5  142.09    7.45
  19  -4  -5   15.33    1.64
  20  -4  -5   69.13    3.87
  21  -4  -5   46.08    3.56
  22  -4  -5   13.90    3.39
   0  -5  -5    0.40    0.56
   1  -5  -5   29.86    2.91
   2  -5  -5  128.97    7.00
   3  -5  -5  178.27   10.16
   4  -5  -5   25.78    3.09
   5  -5  -5   90.36    5.30
   6  -5  -5  113.02    7.48
   7  -5  -5   83.68    3.96
   8  -5  -5   66.58    3.86
   9  -5  -5   13.54    1.68
  10  -5  -5   53.30    5.73
  11  -5  -5   43.28    3.17
  12  -5  -5   23.80    1.54
  13  -5  -5   12.86    1.08
  14  -5  -5    0.17    0.49
  15  -5  -5    0.17    0.53
  16  -5  -5   10.81    1.85
  17  -5  -5    0.87    0.86
  18  -5  -5    3.48    1.17
  19  -5  -5    9.33    3.22
  20  -5  -5    0.04    1.50
   0  -6  -5    1.00    0.60
   1  -6  -5   30.01    2.87
   2  -6  -5    1.58    0.63
   3  -6  -5    2.63    0.68
   4  -6  -5   13.08    1.26
   5  -6  -5   22.53    1.52
   6  -6  -5    3.22    1.27
   7  -6  -5    9.41    1.21
   8  -6  -5   34.42    3.10
   9  -6  -5   16.69    3.19
  10  -6  -5   63.13    6.06
  11  -6  -5   39.81    2.77
  12  -6  -5   65.60    5.30
  13  -6  -5   66.27   11.35
  14  -6  -5   94.50    9.37
  15  -6  -5    7.11    2.00
  16  -6  -5   34.53    4.27
  17  -6  -5   41.27    2.98
   0  -7  -5    2.40    1.25
   1  -7  -5   10.05    1.86
   2  -7  -5    1.33    1.26
   3  -7  -5   22.52    3.17
   4  -7  -5   10.50    2.05
   5  -7  -5   57.15    4.73
   6  -7  -5   24.10    2.79
   7  -7  -5   26.07    2.52
   8  -7  -5   15.13    3.36
   9  -7  -5    5.61    1.55
  10  -7  -5    5.88    1.56
  11  -7  -5   12.35    2.01
  12  -7  -5   94.34    6.48
   1   8  -4    6.24    1.51
   2   8  -4    4.63    1.67
   3   8  -4   26.57    2.50
   4   8  -4   32.95    3.11
   5   8  -4    8.19    1.80
   6   8  -4    3.56    1.02
   7   8  -4   18.84    2.45
   8   8  -4   10.36    1.93
   9   8  -4   15.40    2.71
   1   7  -4    1.38    0.78
   2   7  -4   11.78    1.33
   3   7  -4    4.65    0.82
   4   7  -4   85.93    3.87
   5   7  -4   15.41    1.45
   6   7  -4   66.84    2.98
   7   7  -4   53.64    2.68
   8   7  -4   32.66    2.17
   9   7  -4   36.92    2.10
  10   7  -4    3.26    1.10
  11   7  -4   13.70    1.72
  12   7  -4   51.18    3.70
  13   7  -4   20.15    2.33
  14   7  -4    4.31    1.65
  15   7  -4   37.98    2.82
   1   6  -4    4.04    1.18
   2   6  -4    6.43    1.14
   3   6  -4    3.04    0.82
   4   6  -4   70.16    3.17
   5   6  -4   36.24    1.98
   6   6  -4   37.89    1.96
   7   6  -4    6.12    0.84
   8   6  -4    9.93    0.97
   9   6  -4   28.24    1.63
  10   6  -4   59.16    2.92
  11   6  -4   27.47    1.64
  12   6  -4   36.08    2.12
  13   6  -4   37.53    2.60
  14   6  -4   53.82    3.84
  15   6  -4   82.12    4.35
  16   6  -4    8.33    1.32
  17   6  -4   22.16    2.06
  18   6  -4   20.62    2.09
  19   6  -4   32.11    3.80
   1   5  -4   11.44    1.07
   2   5  -4  268.07    9.75
   3   5  -4  143.97    5.41
   4   5  -4  163.63    6.14
   5   5  -4  130.49    5.01
   6   5  -4   54.46    2.58
   7   5  -4    4.32    0.94
   8   5  -4   23.57    1.62
   9   5  -4   87.71    4.17
  10   5  -4  119.54    5.11
  11   5  -4   15.88    1.46
  12   5  -4   76.94    3.98
  13   5  -4   71.01    5.05
  14   5  -4   31.36    2.09
  15   5  -4   43.39    2.58
  16   5  -4   16.67    1.72
  17   5  -4    7.38    1.36
  18   5  -4    9.72    1.49
  19   5  -4   15.60    1.81
  20   5  -4    1.62    1.13
  21   5  -4   19.93    3.07
  22   5  -4    6.85    2.16
   1   4  -4   47.94    2.07
   2   4  -4    5.36    0.68
   3   4  -4   34.50    1.63
   4   4  -4   45.44    1.97
   5   4  -4  228.38    8.21
   6   4  -4   57.40    2.98
   7   4  -4  126.76    5.06
   8   4  -4   68.06    2.77
   9   4  -4   41.61    2.42
  10   4  -4   26.39    1.49
  11   4  -4   13.07    1.39
  12   4  -4   31.23    2.21
  13   4  -4   48.47    6.34
  14   4  -4   31.32    2.50
  15   4  -4   44.29    4.15
  16   4  -4   55.68    3.19
  17   4  -4   17.50    1.75
  18   4  -4   30.39    3.03
  19   4  -4   10.41    1.51
  20   4  -4   18.54    2.29
  21   4  -4   28.95    3.79
  22   4  -4   27.88    2.83
  23   4  -4    3.53    1.79
  24   4  -4    3.13    1.41
   1   3  -4   45.93    1.88
   2   3  -4   47.79    2.17
   3   3  -4   31.20    1.68
   4   3  -4  101.79    3.90
   5   3  -4   23.47    1.19
   6   3  -4   53.63    2.33
   7   3  -4    1.51    0.43
   8   3  -4  112.12    4.66
   9   3  -4   16.08    1.13
  10   3  -4   30.97    2.61
  11   3  -4   17.93    2.20
  12   3  -4  249.16   24.28
  13   3  -4   36.42    2.46
  14   3  -4  139.05    9.01
  15   3  -4  333.70   58.98
  16   3  -4   72.52    5.92
  17   3  -4   10.50    1.20
  18   3  -4  109.29    7.25
  19   3  -4  142.80    9.00
  20   3  -4  169.95   13.17
  21   3  -4   63.47    6.84
  22   3  -4    2.60    1.20
  23   3  -4   28.64    2.65
  24   3  -4    3.99    1.47
  25   3  -4    3.88    1.95
   1   2  -4  802.67   30.44
   2   2  -4  596.56   25.28
   3   2  -4   13.43    1.20
   4   2  -4   46.37    2.38
   5   2  -4  369.09   14.34
   6   2  -4   61.15    2.62
   7   2  -4   84.68    3.94
   8   2  -4  133.87    8.95
   9   2  -4   91.79    8.79
  10   2  -4   15.25    1.06
  11   2  -4   87.21    5.12
  12   2  -4   36.00    3.61
  13   2  -4    5.06    1.18
  14   2  -4   82.38    8.36
  15   2  -4  134.40   12.58
  16   2  -4    8.19    1.24
  17   2  -4   47.95    2.84
  18   2  -4   92.48   14.05
  19   2  -4   32.55    3.98
  20   2  -4    9.00    1.92
  21   2  -4   17.81    1.85
  22   2  -4   15.81    2.39
  23   2  -4   12.85    1.79
  24   2  -4   88.32   11.18
  25   2  -4   15.88    5.05
  26   2  -4   17.54    5.20
   1   1  -4 2606.95  109.92
   2   1  -4 1545.06   58.38
   3   1  -4  458.18   17.50
   4   1  -4  582.17   21.96
   5   1  -4  178.99    7.02
   6   1  -4  480.63   19.81
   7   1  -4  149.95    6.71
   8   1  -4   90.69    9.28
   9   1  -4   26.29    3.00
  10   1  -4   12.12    1.08
  11   1  -4   34.42    2.89
  12   1  -4  155.86   14.95
  13   1  -4   64.89    4.05
  14   1  -4   33.85    2.99
  15   1  -4  190.06   12.91
  16   1  -4   32.89    3.00
  17   1  -4   12.93    1.31
  18   1  -4  169.85   19.42
  19   1  -4    8.06    1.42
  20   1  -4   37.29    4.26
  21   1  -4   47.93    3.73
  22   1  -4   21.24    2.39
  23   1  -4    8.18    1.77
  24   1  -4   18.17    2.47
  25   1  -4    3.11    1.56
  26   1  -4    1.74    2.11
  27   1  -4   18.14    3.01
   1   0  -4    0.17    0.25
   2   0  -4  187.02    6.87
   3   0  -4    1.34    0.33
   4   0  -4  462.60   31.66
   5   0  -4    2.77    0.71
   6   0  -4  317.39   29.11
   7   0  -4    1.07    0.27
   8   0  -4   92.61    5.80
   9   0  -4    0.80    0.36
  10   0  -4   86.55    4.11
  11   0  -4    1.52    0.52
  12   0  -4  343.14   22.13
  13   0  -4    2.73    0.66
  14   0  -4   59.61    6.02
  15   0  -4    3.23    0.60
  16   0  -4  334.11   25.71
  17   0  -4    5.88    1.44
  18   0  -4  651.39   48.20
  19   0  -4    3.72    0.82
  20   0  -4  317.60   20.67
  21   0  -4    2.95    1.03
  22   0  -4   97.54   12.45
  23   0  -4    2.10    1.70
  24   0  -4   86.32    5.51
  25   0  -4    0.20    0.94
  26   0  -4   20.35    5.29
  27   0  -4   -1.55    3.62
   0  -1  -4  510.36   34.91
   1  -1  -4 2643.61  172.85
   2  -1  -4 1615.02   75.56
   3  -1  -4  472.90   22.58
   4  -1  -4  593.32   28.30
   5  -1  -4  178.35    9.02
   6  -1  -4  487.20   40.88
   7  -1  -4  140.49    7.05
   8  -1  -4   86.81    6.24
   9  -1  -4   26.86    1.67
  10  -1  -4   12.79    0.92
  11  -1  -4   34.25    1.50
  12  -1  -4  147.95    7.15
  13  -1  -4   72.69    3.32
  14  -1  -4   33.93    2.32
  15  -1  -4  182.33    8.26
  16  -1  -4   31.72    1.55
  17  -1  -4   11.30    0.95
  18  -1  -4  188.01    7.48
  19  -1  -4    7.32    0.75
  20  -1  -4   40.77    3.65
  21  -1  -4   54.55    2.59
  22  -1  -4   19.89    1.67
  23  -1  -4    9.46    1.25
  24  -1  -4   14.65    2.75
  25  -1  -4    1.87    0.97
  26  -1  -4    1.93    1.20
  27  -1  -4   16.93    1.94
   0  -2  -4 1217.23   58.05
   1  -2  -4  812.75   53.68
   2  -2  -4  592.54   28.85
   3  -2  -4   11.82    2.50
   4  -2  -4   44.53    2.68
   5  -2  -4  382.90   25.83
   6  -2  -4   63.51    4.76
   7  -2  -4   84.26    4.46
   8  -2  -4  145.56    6.01
   9  -2  -4   96.51    4.09
  10  -2  -4   13.94    0.82
  11  -2  -4   83.86    3.42
  12  -2  -4   36.29    1.63
  13  -2  -4    5.84    0.49
  14  -2  -4   86.58    3.58
  15  -2  -4  124.65    5.84
  16  -2  -4    7.33    1.16
  17  -2  -4   50.43    2.09
  18  -2  -4  100.22    4.79
  19  -2  -4   31.34    1.92
  20  -2  -4    7.78    0.94
  21  -2  -4   17.95    1.73
  22  -2  -4   16.06    1.32
  23  -2  -4   13.23    1.86
  24  -2  -4   90.68    7.30
  25  -2  -4   18.95    1.89
  26  -2  -4   19.46    1.65
   0  -3  -4    0.82    0.31
   1  -3  -4   46.81    2.33
   2  -3  -4   49.64    2.48
   3  -3  -4   32.21    1.76
   4  -3  -4  104.43    4.08
   5  -3  -4   23.34    1.22
   6  -3  -4   54.91    3.74
   7  -3  -4    1.25    0.37
   8  -3  -4  118.43    5.28
   9  -3  -4   16.17    2.25
  10  -3  -4   30.04    1.62
  11  -3  -4   16.87    1.18
  12  -3  -4  255.07   11.41
  13  -3  -4   37.25    1.67
  14  -3  -4  153.15    6.09
  15  -3  -4  328.59   13.56
  16  -3  -4   69.44    2.82
  17  -3  -4    9.52    0.93
  18  -3  -4  121.57    6.85
  19  -3  -4  150.15    6.41
  20  -3  -4  197.26    9.18
  21  -3  -4   62.86    3.02
  22  -3  -4    3.43    0.75
  23  -3  -4   29.56    1.87
  24  -3  -4    5.79    1.31
  25  -3  -4    7.81    1.37
   0  -4  -4  243.11   10.77
   1  -4  -4   51.20    3.26
   2  -4  -4    5.21    0.54
   3  -4  -4   35.88    1.52
   4  -4  -4   45.74    1.78
   5  -4  -4  232.73    9.19
   6  -4  -4   57.88    2.85
   7  -4  -4  125.38    5.77
   8  -4  -4   66.43    3.01
   9  -4  -4   40.19    1.99
  10  -4  -4   26.66    1.49
  11  -4  -4   12.16    1.14
  12  -4  -4   30.46    1.69
  13  -4  -4   45.58    2.83
  14  -4  -4   35.02    1.85
  15  -4  -4   45.06    1.94
  16  -4  -4   52.68    3.71
  17  -4  -4   17.47    1.10
  18  -4  -4   31.93    1.64
  19  -4  -4   10.52    1.23
  20  -4  -4   16.21    1.31
  21  -4  -4   28.65    1.82
  22  -4  -4   26.16    2.14
  23  -4  -4    2.32    0.99
  24  -4  -4    2.16    1.42
   0  -5  -4  188.96    8.50
   1  -5  -4   11.23    1.01
   2  -5  -4  272.81   10.94
   3  -5  -4  141.84    5.49
   4  -5  -4  163.47    6.79
   5  -5  -4  129.80    5.50
   6  -5  -4   57.97    2.48
   7  -5  -4    4.14    0.60
   8  -5  -4   25.80    1.61
   9  -5  -4   84.96    4.24
  10  -5  -4  115.25    5.17
  11  -5  -4   14.14    1.38
  12  -5  -4   74.56    3.57
  13  -5  -4   67.62    3.31
  14  -5  -4   27.42    2.33
  15  -5  -4   49.25    5.46
  16  -5  -4   15.46    1.39
  17  -5  -4    6.37    0.90
  18  -5  -4    8.51    0.92
  19  -5  -4   14.46    1.18
  20  -5  -4    1.77    0.64
  21  -5  -4   16.65    2.45
  22  -5  -4    9.98    2.37
   0  -6  -4   42.92    2.32
   1  -6  -4    6.34    0.90
   2  -6  -4    5.91    0.79
   3  -6  -4    2.80    0.66
   4  -6  -4   72.51    3.14
   5  -6  -4   37.34    3.24
   6  -6  -4   36.13    1.95
   7  -6  -4    6.38    0.86
   8  -6  -4    9.54    1.01
   9  -6  -4   25.33    1.50
  10  -6  -4   58.24    3.18
  11  -6  -4   26.30    2.06
  12  -6  -4   35.49    2.48
  13  -6  -4   32.09    4.24
  14  -6  -4   55.77    3.47
  15  -6  -4   79.48    6.20
  16  -6  -4    8.18    1.74
  17  -6  -4   20.48    1.85
  18  -6  -4   25.07    2.08
  19  -6  -4   39.43    3.96
   0  -7  -4   38.68    3.29
   1  -7  -4    2.19    1.38
   2  -7  -4   11.01    1.87
   3  -7  -4    4.38    1.19
   4  -7  -4   84.47    5.53
   5  -7  -4   14.17    1.73
   6  -7  -4   64.82    5.16
   7  -7  -4   49.68    3.32
   8  -7  -4   29.11    2.93
   9  -7  -4   35.92    3.15
  10  -7  -4    2.83    2.15
  11  -7  -4   11.29    1.70
  12  -7  -4   50.58    3.39
  13  -7  -4   27.64    2.22
  14  -7  -4    4.22    1.63
  15  -7  -4   34.59    2.84
   0  -8  -4   39.59    5.14
   1  -8  -4    6.03    1.83
   2  -8  -4    6.15    2.18
   3  -8  -4   24.95    3.98
   4  -8  -4   31.85    4.52
   5  -8  -4    7.73    2.64
   6  -8  -4    3.23    2.00
   7  -8  -4   15.81    2.38
   8  -8  -4   10.45    2.48
   9  -8  -4   12.14    2.41
   1   8  -3    5.47    1.24
   2   8  -3   41.50    2.18
   3   8  -3   34.58    1.98
   4   8  -3    4.01    1.26
   5   8  -3   97.33    4.30
   6   8  -3   28.06    1.92
   7   8  -3   37.39    2.37
   8   8  -3   14.69    1.40
   9   8  -3    3.36    0.97
  10   8  -3    2.15    0.97
  11   8  -3   29.77    3.12
  12   8  -3   10.52    1.67
   1   7  -3   17.45    1.35
   2   7  -3    6.64    1.03
   3   7  -3   31.18    2.08
   4   7  -3   68.09    4.00
   5   7  -3  111.27    4.39
   6   7  -3   76.60    3.33
   7   7  -3  144.92    5.86
   8   7  -3   66.08    2.91
   9   7  -3   17.95    1.40
  10   7  -3   11.90    1.11
  11   7  -3   20.52    1.53
  12   7  -3    3.74    0.99
  13   7  -3   28.80    2.27
  14   7  -3   60.83    3.45
  15   7  -3    3.74    1.60
  16   7  -3    6.57    1.43
  17   7  -3   16.97    3.27
   1   6  -3   16.84    1.21
   2   6  -3   40.52    1.89
   3   6  -3   17.60    1.22
   4   6  -3   50.44    2.62
   5   6  -3   54.39    2.47
   6   6  -3   77.27    3.09
   7   6  -3  117.48    4.34
   8   6  -3  193.06    7.44
   9   6  -3   22.53    2.12
  10   6  -3   99.94    4.01
  11   6  -3   41.19    3.16
  12   6  -3   35.51    2.18
  13   6  -3  172.85    6.86
  14   6  -3   59.57    2.84
  15   6  -3    7.44    1.08
  16   6  -3   22.73    1.76
  17   6  -3   67.78    4.10
  18   6  -3   48.52    4.65
  19   6  -3   18.91    2.30
  20   6  -3   26.16    2.50
  21   6  -3    2.11    1.42
   1   5  -3    2.50    0.52
   2   5  -3   68.63    2.81
   3   5  -3   88.84    3.52
   4   5  -3  102.22    3.90
   5   5  -3  490.34   17.55
   6   5  -3  205.45    7.51
   7   5  -3   23.16    1.40
   8   5  -3  100.68    4.46
   9   5  -3   17.48    1.12
  10   5  -3   54.59    2.59
  11   5  -3   33.88    1.76
  12   5  -3  186.22   10.76
  13   5  -3  167.52   14.15
  14   5  -3   78.73    3.92
  15   5  -3   52.34    4.14
  16   5  -3   29.43    2.71
  17   5  -3    2.98    0.91
  18   5  -3   58.70    2.91
  19   5  -3    5.19    1.47
  20   5  -3   14.53    1.73
  21   5  -3   12.35    1.66
  22   5  -3   -0.53    2.34
  23   5  -3   17.23    2.04
  24   5  -3    0.24    1.46
   1   4  -3  306.49   10.55
   2   4  -3  147.11    5.32
   3   4  -3  202.12    7.89
   4   4  -3   58.82    2.40
   5   4  -3   89.94    3.81
   6   4  -3  123.65    4.50
   7   4  -3   14.62    1.02
   8   4  -3   99.30    4.59
   9   4  -3  194.95    7.36
  10   4  -3    4.54    0.83
  11   4  -3   33.23    1.88
  12   4  -3  107.63    6.62
  13   4  -3   87.10    8.29
  14   4  -3   22.87    2.49
  15   4  -3   21.52    1.68
  16   4  -3  120.44    7.44
  17   4  -3  181.79   10.70
  18   4  -3  149.18    7.25
  19   4  -3    6.57    0.94
  20   4  -3    6.46    1.19
  21   4  -3   13.47    1.55
  22   4  -3   21.50    2.11
  23   4  -3   10.48    1.54
  24   4  -3    6.01    1.44
  25   4  -3   40.84    4.13
   1   3  -3  231.20    7.84
   2   3  -3   51.57    1.99
   3   3  -3   62.19    3.04
   4   3  -3  216.04    7.74
   5   3  -3   62.02    2.89
   6   3  -3   81.88    3.02
   7   3  -3   50.79    1.99
   8   3  -3   49.65    3.26
   9   3  -3  139.67    6.23
  10   3  -3  155.16    9.46
  11   3  -3    3.22    0.53
  12   3  -3   55.20    2.74
  13   3  -3  289.27   16.15
  14   3  -3   26.48    1.94
  15   3  -3   92.41    6.03
  16   3  -3  116.30   11.21
  17   3  -3    1.99    1.01
  18   3  -3  140.43   11.85
  19   3  -3  130.84   13.77
  20   3  -3   47.60    4.06
  21   3  -3   85.91   14.64
  22   3  -3   82.68    6.03
  23   3  -3    2.61    1.16
  24   3  -3   20.70    3.72
  25   3  -3    1.39    1.16
  26   3  -3   10.07    4.17
  27   3  -3   40.61    6.18
   1   2  -3  158.37    6.23
   2   2  -3  610.13   21.82
   3   2  -3  312.99   11.76
   4   2  -3  257.27    9.24
   5   2  -3  248.99    8.80
   6   2  -3  175.21    7.46
   7   2  -3  412.29   15.46
   8   2  -3  296.80   12.68
   9   2  -3   52.50    3.90
  10   2  -3  242.56   21.11
  11   2  -3  327.25   37.03
  12   2  -3   47.05    4.92
  13   2  -3   32.72    3.24
  14   2  -3   27.76    1.88
  15   2  -3   28.93    2.33
  16   2  -3    8.83    0.93
  17   2  -3    3.84    0.91
  18   2  -3  102.56   12.87
  19   2  -3    0.42    0.72
  20   2  -3   24.31    3.25
  21   2  -3   31.42    2.28
  22   2  -3  134.81   11.89
  23   2  -3   45.65    4.50
  24   2  -3   67.41    9.80
  25   2  -3   12.94    2.24
  26   2  -3   17.73    2.79
  27   2  -3    4.41    1.68
  28   2  -3    3.84    1.90
   1   1  -3  291.96   10.94
   2   1  -3   95.54    3.81
   3   1  -3  205.93    7.74
   4   1  -3   27.16    1.64
   5   1  -3  416.10   16.01
   6   1  -3   63.18    3.13
   7   1  -3   21.69    2.38
   8   1  -3  498.99   22.48
   9   1  -3  493.26   36.58
  10   1  -3  212.00    9.83
  11   1  -3    6.86    1.15
  12   1  -3   79.21    6.85
  13   1  -3   30.94    3.40
  14   1  -3   90.09   11.36
  15   1  -3   17.03    1.72
  16   1  -3   35.83    2.80
  17   1  -3  113.71   10.42
  18   1  -3  344.41   36.44
  19   1  -3  252.46   13.15
  20   1  -3   32.04    2.61
  21   1  -3   53.46    4.85
  22   1  -3   16.75    1.70
  23   1  -3   24.31    2.07
  24   1  -3    3.27    1.55
  25   1  -3    1.02    1.37
  26   1  -3   11.20    2.59
  27   1  -3   -1.24    1.73
   1   0  -3    0.00    0.49
   2   0  -3  278.10   10.97
   3   0  -3    3.06    2.04
   4   0  -3 1545.46  109.90
   5   0  -3    1.89    0.37
   6   0  -3  220.54   16.91
   7   0  -3    0.35    0.28
   8   0  -3   10.67    0.80
   9   0  -3    0.01    0.26
  10   0  -3  231.34   13.58
  11   0  -3    3.93    0.99
  12   0  -3 1513.42  110.38
  14   0  -3  135.96    8.58
  15   0  -3    0.83    0.34
  16   0  -3   73.93    3.44
  17   0  -3    2.19    0.47
  18   0  -3  509.89   20.32
  19   0  -3    4.23    1.06
  20   0  -3  118.76    4.92
  21   0  -3    0.07    0.51
  22   0  -3   86.22    3.56
  23   0  -3    0.42    0.62
  24   0  -3  104.21   11.55
  25   0  -3    0.87    0.90
  26   0  -3   39.18    3.35
  27   0  -3    0.00    1.60
  28   0  -3    0.81    2.50
  29   0  -3   -0.87    1.77
   0  -1  -3   -0.31    0.61
   1  -1  -3  313.10   19.72
   2  -1  -3  104.41   11.55
   3  -1  -3  213.26    9.91
   4  -1  -3   28.22    2.22
   5  -1  -3  414.96   27.07
   6  -1  -3   63.37    5.27
   7  -1  -3   22.81    1.24
   8  -1  -3  466.92   25.45
   9  -1  -3  458.99   26.97
  10  -1  -3  195.35    9.92
  11  -1  -3    6.43    0.48
  12  -1  -3   75.28    4.50
  13  -1  -3   28.28    1.33
  14  -1  -3   94.37    5.51
  15  -1  -3   17.75    1.88
  16  -1  -3   38.97    1.79
  17  -1  -3  116.67    5.28
  18  -1  -3  354.10   13.97
  19  -1  -3  237.84    8.96
  20  -1  -3   32.85    1.56
  21  -1  -3   56.86    2.55
  22  -1  -3   18.16    1.19
  23  -1  -3   25.70    1.61
  24  -1  -3    4.85    0.80
  25  -1  -3    1.73    1.20
  26  -1  -3   10.49    1.82
  27  -1  -3    0.31    0.76
  28  -1  -3   16.37    1.65
   0  -2  -3    0.29    0.19
   1  -2  -3  156.40    6.30
   2  -2  -3  620.93   24.22
   3  -2  -3  315.35   14.74
   4  -2  -3  272.14   13.28
   5  -2  -3  252.25   10.27
   6  -2  -3  174.84    7.39
   7  -2  -3  413.56   16.86
   8  -2  -3  297.65   12.48
   9  -2  -3   50.39    2.11
  10  -2  -3  241.88    9.45
  11  -2  -3  317.12   12.30
  12  -2  -3   43.22    2.18
  13  -2  -3   30.85    1.65
  14  -2  -3   26.73    1.27
  15  -2  -3   27.69    1.46
  16  -2  -3    6.79    0.69
  17  -2  -3    2.85    0.52
  18  -2  -3  108.55    4.50
  19  -2  -3    0.76    0.72
  20  -2  -3   22.25    1.33
  21  -2  -3   27.84    1.69
  22  -2  -3  129.82    5.18
  23  -2  -3   49.91    2.28
  24  -2  -3   77.02    3.84
  25  -2  -3    8.30    1.29
  26  -2  -3   19.10    2.30
  27  -2  -3    3.75    1.10
  28  -2  -3    4.19    1.44
   0  -3  -3    0.85    0.31
   1  -3  -3  236.72    7.78
   2  -3  -3   53.00    1.87
   3  -3  -3   63.61    2.23
   4  -3  -3  225.93    8.84
   5  -3  -3   60.69    2.51
   6  -3  -3   81.28    4.11
   7  -3  -3   49.70    2.38
   8  -3  -3   50.16    3.55
   9  -3  -3  136.01    9.84
  10  -3  -3  143.54    8.09
  11  -3  -3    3.02    0.71
  12  -3  -3   51.71    2.60
  13  -3  -3  274.62   12.55
  14  -3  -3   25.22    1.54
  15  -3  -3   88.90    3.80
  16  -3  -3  119.63    6.27
  17  -3  -3    2.12    0.74
  18  -3  -3  151.72    7.54
  19  -3  -3  133.79    7.92
  20  -3  -3   45.04    2.20
  21  -3  -3   93.56    4.28
  22  -3  -3   93.83    3.86
  23  -3  -3    3.05    0.66
  24  -3  -3   16.52    1.24
  25  -3  -3    0.54    0.87
  26  -3  -3   11.29    2.04
  27  -3  -3   37.32    2.87
   0  -4  -3    3.54    0.47
   1  -4  -3  312.90   11.63
   2  -4  -3  152.01    5.55
   3  -4  -3  199.81    7.26
   4  -4  -3   57.07    2.32
   5  -4  -3   90.62    3.75
   6  -4  -3  125.35    4.63
   7  -4  -3   14.37    0.87
   8  -4  -3   95.54    4.04
   9  -4  -3  189.92    7.71
  10  -4  -3    5.14    0.67
  11  -4  -3   31.12    1.68
  12  -4  -3  113.55    5.35
  13  -4  -3   89.72    6.08
  14  -4  -3   23.97    1.40
  15  -4  -3   22.81    2.18
  16  -4  -3  128.68    6.74
  17  -4  -3  196.93   12.32
  18  -4  -3  145.63    7.42
  19  -4  -3    5.53    0.82
  20  -4  -3    6.36    1.36
  21  -4  -3   11.70    1.18
  22  -4  -3   20.12    1.49
  23  -4  -3   10.33    1.83
  24  -4  -3    5.55    2.13
  25  -4  -3   39.13    2.43
   0  -5  -3   -0.48    1.16
   1  -5  -3    1.77    0.49
   2  -5  -3   70.13    2.86
   3  -5  -3   93.86    3.67
   4  -5  -3   96.73    3.90
   5  -5  -3  494.04   18.47
   6  -5  -3  205.71    7.27
   7  -5  -3   22.38    1.15
   8  -5  -3  105.75    3.84
   9  -5  -3   17.30    1.02
  10  -5  -3   55.87    2.74
  11  -5  -3   36.01    1.65
  12  -5  -3  188.15   10.39
  13  -5  -3  171.22    7.68
  14  -5  -3   78.87    3.37
  15  -5  -3   53.13    2.50
  16  -5  -3   29.95    2.36
  17  -5  -3    3.72    0.86
  18  -5  -3   54.61    4.02
  19  -5  -3    4.77    0.88
  20  -5  -3    9.97    1.30
  21  -5  -3   11.25    1.85
  22  -5  -3   -0.03    1.53
  23  -5  -3   20.32    3.51
  24  -5  -3   -0.71    1.96
   0  -6  -3   -0.82    0.92
   1  -6  -3   17.26    1.21
   2  -6  -3   40.47    2.02
   3  -6  -3   16.64    1.25
   4  -6  -3   50.93    2.41
   5  -6  -3   56.44    2.56
   6  -6  -3   69.87    3.20
   7  -6  -3  109.25    4.61
   8  -6  -3  187.30    7.51
   9  -6  -3   21.52    1.60
  10  -6  -3   95.29    4.85
  11  -6  -3   42.21    2.39
  12  -6  -3   35.86    1.96
  13  -6  -3  176.41    7.71
  14  -6  -3   57.86    3.24
  15  -6  -3    6.91    0.96
  16  -6  -3   20.20    1.66
  17  -6  -3   71.63    3.59
  18  -6  -3   45.96    3.00
  19  -6  -3   18.60    3.52
  20  -6  -3   30.10    2.75
  21  -6  -3    2.54    2.80
   0  -7  -3   -0.03    1.28
   1  -7  -3   16.47    2.30
   2  -7  -3    7.10    1.16
   3  -7  -3   29.08    2.17
   4  -7  -3   68.42    3.65
   5  -7  -3  105.97    6.75
   6  -7  -3   74.89    4.77
   7  -7  -3  145.21    7.41
   8  -7  -3   67.25    4.18
   9  -7  -3   16.88    2.84
  10  -7  -3   11.84    1.51
  11  -7  -3   22.05    2.51
  12  -7  -3    3.04    1.14
  13  -7  -3   25.65    2.59
  14  -7  -3   58.86    4.00
  15  -7  -3    1.74    1.60
  16  -7  -3    6.15    1.52
  17  -7  -3   19.07    3.21
   0  -8  -3   -0.16    2.09
   1  -8  -3    8.04    1.33
   2  -8  -3   38.66    2.82
   3  -8  -3   33.28    2.57
   4  -8  -3    2.72    1.39
   5  -8  -3   91.71    5.38
   6  -8  -3   27.83    2.98
   7  -8  -3   34.51    2.68
   8  -8  -3   14.78    2.01
   9  -8  -3    1.78    1.21
  10  -8  -3    0.65    1.48
  11  -8  -3   27.36    3.63
  12  -8  -3   10.84    1.71
   1   9  -2    1.02    1.13
   2   9  -2   22.01    3.24
   3   9  -2   13.63    2.36
   4   9  -2   12.00    2.87
   5   9  -2    1.96    2.19
   6   9  -2   22.13    2.56
   1   8  -2   16.31    1.38
   2   8  -2    8.43    1.09
   3   8  -2   11.41    1.35
   4   8  -2    6.77    0.96
   5   8  -2   31.20    1.96
   6   8  -2    7.12    1.04
   7   8  -2    6.35    0.95
   8   8  -2    2.95    0.79
   9   8  -2    1.69    0.79
  10   8  -2    7.80    1.05
  11   8  -2    1.84    0.99
  12   8  -2   25.93    3.66
  13   8  -2   18.26    2.29
  14   8  -2   25.08    2.67
   1   7  -2    5.64    0.84
   2   7  -2   26.16    1.57
   3   7  -2    0.62    0.65
   4   7  -2   24.37    2.83
   5   7  -2   50.55    2.39
   6   7  -2  113.08    4.40
   7   7  -2   38.32    1.93
   8   7  -2    0.75    0.60
   9   7  -2   14.91    1.23
  10   7  -2   25.96    1.71
  11   7  -2    2.20    0.80
  12   7  -2    1.53    0.78
  13   7  -2   31.84    2.18
  14   7  -2   11.15    1.29
  15   7  -2    5.80    1.01
  16   7  -2   42.86    2.52
  17   7  -2   21.34    2.94
  18   7  -2    7.96    1.73
  19   7  -2    4.20    1.65
   1   6  -2   49.39    2.10
   2   6  -2   31.31    1.55
   3   6  -2   85.43    3.28
   4   6  -2  208.47    7.36
   5   6  -2   51.62    2.21
   6   6  -2  220.26    8.15
   7   6  -2  152.79    5.75
   8   6  -2   84.41    4.18
   9   6  -2   30.35    1.58
  10   6  -2   21.53    1.51
  11   6  -2   10.33    1.09
  12   6  -2   17.11    1.38
  13   6  -2   24.78    1.75
  14   6  -2   65.49    3.48
  15   6  -2   15.39    1.45
  16   6  -2   12.32    2.13
  17   6  -2   24.35    1.87
  18   6  -2    4.38    1.10
  19   6  -2    6.80    1.39
  20   6  -2    4.30    1.38
  21   6  -2    2.24    1.48
  22   6  -2   47.10    3.94
   1   5  -2   49.45    2.00
   2   5  -2  256.72    8.64
   3   5  -2   26.28    1.27
   4   5  -2  199.45    6.81
   5   5  -2  249.74    8.42
   6   5  -2  170.25    5.87
   7   5  -2  128.62    4.70
   8   5  -2   25.24    1.32
   9   5  -2   66.55    2.59
  10   5  -2   86.18    3.24
  11   5  -2   27.90    1.64
  12   5  -2   73.04    4.10
  13   5  -2  133.06    6.12
  14   5  -2  168.13    8.69
  15   5  -2  188.95   14.66
  16   5  -2   17.80    2.43
  17   5  -2   15.25    1.45
  18   5  -2   15.41    1.52
  19   5  -2   43.81    3.67
  20   5  -2   47.54    3.81
  21   5  -2   10.94    1.64
  22   5  -2    0.99    1.20
  23   5  -2    1.63    1.38
  24   5  -2    9.07    1.54
  25   5  -2   25.18    2.50
   1   4  -2  122.68    4.18
   2   4  -2  616.82   19.77
   3   4  -2  262.11    8.53
   4   4  -2  229.85    7.52
   5   4  -2   21.12    1.39
   6   4  -2   47.31    1.81
   7   4  -2   18.79    0.94
   8   4  -2   37.40    1.91
   9   4  -2  117.66    4.95
  10   4  -2  150.48    7.86
  11   4  -2  227.66    9.83
  12   4  -2   71.05    3.06
  13   4  -2   90.48    4.86
  14   4  -2  216.09   11.98
  15   4  -2  392.71   25.13
  16   4  -2   90.42    4.24
  17   4  -2   14.19    1.21
  18   4  -2   75.37    6.38
  19   4  -2   16.26    2.02
  20   4  -2    4.68    0.86
  21   4  -2   13.39    1.30
  22   4  -2    6.46    1.00
  23   4  -2    1.64    1.00
  24   4  -2    2.77    1.15
  25   4  -2    2.92    1.16
  26   4  -2   33.27    3.39
   1   3  -2  550.66   18.46
   2   3  -2   16.05    0.84
   3   3  -2   66.39    2.41
   4   3  -2  351.03   11.56
   5   3  -2  103.26    3.42
   6   3  -2  446.62   15.37
   7   3  -2  221.82    7.49
   8   3  -2   26.41    1.36
   9   3  -2  191.91   12.53
  10   3  -2   35.13    2.17
  11   3  -2   97.77    6.79
  12   3  -2   17.93    1.28
  13   3  -2  178.88   11.17
  14   3  -2  450.39   62.99
  15   3  -2  107.98    9.78
  16   3  -2   29.14    3.22
  17   3  -2   31.67    2.13
  18   3  -2   25.98    2.12
  19   3  -2   47.59    3.40
  20   3  -2  101.43    7.28
  21   3  -2   32.28    1.81
  22   3  -2   52.74    4.85
  23   3  -2   55.88    5.41
  24   3  -2   45.25    3.64
  25   3  -2    0.61    1.06
  26   3  -2    4.58    1.38
  27   3  -2    6.39    2.84
  28   3  -2   24.33    6.10
   1   2  -2  388.37   12.39
   2   2  -2   64.34    2.39
   3   2  -2  102.37    3.49
   4   2  -2  256.01   11.00
   5   2  -2   55.43    2.18
   6   2  -2   78.28    3.45
   7   2  -2  990.74   31.82
   8   2  -2  415.80   27.28
   9   2  -2   24.03    1.42
  10   2  -2   46.86    2.62
  11   2  -2  369.22   31.23
  12   2  -2  176.16   11.15
  13   2  -2   34.41    3.35
  14   2  -2   31.86    3.27
  15   2  -2  167.34   10.09
  16   2  -2   68.75    3.54
  17   2  -2  135.11    8.59
  18   2  -2   30.83    2.56
  19   2  -2  259.04   15.66
  20   2  -2  405.36   26.83
  21   2  -2  106.45    5.91
  22   2  -2    6.59    1.12
  23   2  -2   45.61    3.21
  24   2  -2   29.90    3.50
  25   2  -2   12.46    2.46
  26   2  -2   33.18    5.41
  27   2  -2    2.43    1.18
  28   2  -2   39.65    3.98
  29   2  -2    1.59    2.38
   1   1  -2 9999.00  584.63
   2   1  -2  391.59   13.75
   3   1  -2  242.88    9.47
   4   1  -2  689.14   35.74
   5   1  -2  148.76    8.38
   6   1  -2  438.69   26.28
   7   1  -2   69.74    3.26
   8   1  -2  765.91   29.00
   9   1  -2   13.98    1.62
  10   1  -2  404.74   22.79
  11   1  -2   48.97    2.28
  12   1  -2  240.32   15.46
  13   1  -2   41.40    3.76
  14   1  -2   66.16    5.01
  15   1  -2  125.38    7.55
  16   1  -2  262.88   17.52
  17   1  -2   52.21    5.21
  18   1  -2  118.19   10.63
  19   1  -2  530.09   49.46
  20   1  -2  246.74   17.97
  21   1  -2   12.37    1.42
  22   1  -2  103.64    5.19
  23   1  -2  105.47    5.40
  24   1  -2   17.27    1.25
  25   1  -2   39.07    1.98
  26   1  -2    3.37    1.34
  27   1  -2    7.77    1.45
  28   1  -2    1.43    1.10
  29   1  -2   25.03    2.10
   4   0  -2 4264.31  307.84
   5   0  -2    2.07    0.35
   6   0  -2   37.61    2.73
   7   0  -2    0.43    0.16
   8   0  -2  211.90   12.41
   9   0  -2    1.00    0.22
  10   0  -2  499.77   39.53
  11   0  -2    1.74    0.44
  12   0  -2  959.75   51.46
  13   0  -2    1.29    0.66
  14   0  -2    6.96    0.67
  15   0  -2    0.41    0.28
  16   0  -2  191.41    8.14
  17   0  -2    1.11    0.61
  18   0  -2  146.17    5.78
  19   0  -2    0.63    0.75
  20   0  -2  421.01   15.48
  21   0  -2    1.72    0.53
  22   0  -2   19.66    1.38
  23   0  -2   -0.53    0.97
  24   0  -2   13.89    1.08
  25   0  -2   -0.08    1.55
  26   0  -2   42.42    2.18
  27   0  -2    0.52    0.74
  28   0  -2   25.68    1.94
  29   0  -2   -0.68    1.79
   2  -1  -2  403.33   26.32
   3  -1  -2  246.96    9.47
   4  -1  -2  676.60   43.41
   5  -1  -2  137.19   11.95
   6  -1  -2  429.15   36.12
   7  -1  -2   74.42    4.69
   8  -1  -2  739.71   53.10
   9  -1  -2   12.75    0.85
  10  -1  -2  408.87   16.08
  11  -1  -2   49.85    2.65
  12  -1  -2  230.81   16.21
  13  -1  -2   40.78    3.67
  14  -1  -2   63.91    2.99
  15  -1  -2  130.70    5.07
  16  -1  -2  258.16    9.19
  17  -1  -2   50.44    2.83
  18  -1  -2  117.60    4.38
  19  -1  -2  560.49   20.46
  20  -1  -2  246.36    9.08
  21  -1  -2   11.53    0.91
  22  -1  -2  105.65    4.18
  23  -1  -2  112.53    4.73
  24  -1  -2   17.60    1.28
  25  -1  -2   37.80    1.92
  26  -1  -2    2.91    0.74
  27  -1  -2    7.16    1.08
  28  -1  -2    1.83    0.89
  29  -1  -2   28.21    4.46
   0  -2  -2  394.51   12.46
   1  -2  -2  382.09   12.82
   2  -2  -2   63.24    2.46
   3  -2  -2  107.13    4.87
   4  -2  -2  263.33   13.23
   5  -2  -2   51.79    2.92
   6  -2  -2   75.12    3.93
   7  -2  -2  946.20   61.69
   8  -2  -2  375.24   15.78
   9  -2  -2   23.90    2.56
  10  -2  -2   49.07    3.01
  11  -2  -2  366.43   19.94
  12  -2  -2  160.73    7.36
  13  -2  -2   32.30    1.73
  14  -2  -2   32.44    1.81
  15  -2  -2  154.86    6.20
  16  -2  -2   67.43    2.91
  17  -2  -2  134.80    5.54
  18  -2  -2   30.59    1.71
  19  -2  -2  264.66    9.90
  20  -2  -2  375.80   14.61
  21  -2  -2  102.91    4.95
  22  -2  -2    7.25    0.70
  23  -2  -2   41.79    2.04
  24  -2  -2   30.60    1.66
  25  -2  -2   12.53    1.50
  26  -2  -2   41.79    2.30
  27  -2  -2    0.84    0.72
  28  -2  -2   37.23    2.94
  29  -2  -2    4.98    1.75
   0  -3  -2   10.78    0.78
   1  -3  -2  551.48   18.74
   2  -3  -2   17.22    0.82
   3  -3  -2   64.39    2.42
   4  -3  -2  346.51   12.02
   5  -3  -2  101.46    4.01
   6  -3  -2  453.28   18.43
   7  -3  -2  222.14    8.77
   8  -3  -2   24.51    1.61
   9  -3  -2  188.62    8.44
  10  -3  -2   36.25    1.65
  11  -3  -2   93.26    3.91
  12  -3  -2   18.19    1.21
  13  -3  -2  186.85    9.69
  14  -3  -2  437.97   17.66
  15  -3  -2  112.05    7.00
  16  -3  -2   29.14    1.74
  17  -3  -2   28.23    1.77
  18  -3  -2   25.37    1.68
  19  -3  -2   49.04    2.65
  20  -3  -2  101.65    4.73
  21  -3  -2   30.05    1.99
  22  -3  -2   52.02    2.28
  23  -3  -2   56.79    2.61
  24  -3  -2   43.77    2.56
  25  -3  -2    0.65    0.78
  26  -3  -2    5.29    0.89
  27  -3  -2    7.21    2.30
  28  -3  -2   26.59    2.15
   0  -4  -2   24.84    1.16
   1  -4  -2  123.91    4.92
   2  -4  -2  610.23   23.09
   3  -4  -2  254.77    9.90
   4  -4  -2  226.71    8.13
   5  -4  -2   21.12    1.17
   6  -4  -2   47.59    2.12
   7  -4  -2   18.66    1.00
   8  -4  -2   37.30    1.89
   9  -4  -2  114.54    4.72
  10  -4  -2  145.40    5.92
  11  -4  -2  229.14    9.14
  12  -4  -2   75.07    3.71
  13  -4  -2   93.52    5.32
  14  -4  -2  206.02    7.90
  15  -4  -2  394.84   15.91
  16  -4  -2   84.64    4.35
  17  -4  -2   15.86    1.74
  18  -4  -2   75.00    5.32
  19  -4  -2   12.08    1.23
  20  -4  -2    5.48    0.94
  21  -4  -2   13.11    1.34
  22  -4  -2    7.11    1.54
  23  -4  -2    3.45    0.97
  24  -4  -2    2.62    1.19
  25  -4  -2    4.28    0.97
  26  -4  -2   34.24    2.59
   0  -5  -2  133.51    4.80
   1  -5  -2   53.51    2.09
   2  -5  -2  255.65    9.49
   3  -5  -2   26.79    1.43
   4  -5  -2  201.44    7.45
   5  -5  -2  244.85    9.12
   6  -5  -2  167.16    6.35
   7  -5  -2  130.19    4.77
   8  -5  -2   23.66    1.23
   9  -5  -2   67.57    2.89
  10  -5  -2   86.34    4.14
  11  -5  -2   28.49    1.56
  12  -5  -2   73.57    3.39
  13  -5  -2  142.18    6.91
  14  -5  -2  170.18    6.78
  15  -5  -2  191.30    7.56
  16  -5  -2   19.89    1.53
  17  -5  -2   13.75    1.35
  18  -5  -2   13.99    1.34
  19  -5  -2   41.23    2.83
  20  -5  -2   45.09    2.89
  21  -5  -2   11.43    1.99
  22  -5  -2    2.48    2.19
  23  -5  -2    1.07    0.68
  24  -5  -2    8.33    1.56
  25  -5  -2   23.44    4.72
   0  -6  -2   20.87    1.23
   1  -6  -2   50.16    2.25
   2  -6  -2   30.94    1.54
   3  -6  -2   85.34    3.62
   4  -6  -2  203.90    8.07
   5  -6  -2   48.73    2.38
   6  -6  -2  219.69    8.53
   7  -6  -2  149.30    6.45
   8  -6  -2   81.88    5.34
   9  -6  -2   30.92    1.89
  10  -6  -2   20.67    1.30
  11  -6  -2    8.82    0.89
  12  -6  -2   16.47    1.39
  13  -6  -2   22.96    1.42
  14  -6  -2   61.83    2.94
  15  -6  -2   17.34    2.72
  16  -6  -2   11.14    1.20
  17  -6  -2   22.47    1.66
  18  -6  -2    4.21    0.87
  19  -6  -2    6.75    1.18
  20  -6  -2    3.28    1.07
  21  -6  -2    2.86    1.41
  22  -6  -2   40.63    3.33
   0  -7  -2  144.07    5.57
   1  -7  -2    5.76    0.79
   2  -7  -2   28.64    1.58
   3  -7  -2   -0.03    1.33
   4  -7  -2   22.34    1.44
   5  -7  -2   53.95    2.65
   6  -7  -2  110.35    4.87
   7  -7  -2   38.01    2.12
   8  -7  -2    0.65    0.46
   9  -7  -2   17.75    1.53
  10  -7  -2   25.50    1.76
  11  -7  -2    2.62    0.70
  12  -7  -2    0.63    0.64
  13  -7  -2   30.19    2.33
  14  -7  -2   13.64    4.69
  15  -7  -2    6.51    1.38
  16  -7  -2   41.59    3.06
  17  -7  -2   20.52    2.00
  18  -7  -2    8.22    1.78
  19  -7  -2    4.64    1.44
   0  -8  -2    8.46    1.18
   1  -8  -2   16.11    3.32
   2  -8  -2    6.99    1.88
   3  -8  -2   11.24    2.26
   4  -8  -2    7.21    1.03
   5  -8  -2   33.10    2.86
   6  -8  -2    4.70    2.19
   7  -8  -2    9.94    1.46
   8  -8  -2    1.99    1.42
   9  -8  -2    1.68    1.58
  10  -8  -2   11.31    1.66
  11  -8  -2    1.32    1.00
  12  -8  -2   27.46    3.47
  13  -8  -2   15.19    5.38
  14  -8  -2   22.08    2.52
   0  -9  -2   14.05    2.47
   1  -9  -2    1.21    1.21
   2  -9  -2   22.14    2.81
   3  -9  -2   12.85    2.03
   4  -9  -2   10.74    2.57
   5  -9  -2    1.91    2.43
   6  -9  -2   23.31    2.66
   1   9  -1    8.89    1.44
   2   9  -1   27.94    3.50
   3   9  -1   54.52    4.46
   4   9  -1   26.47    3.72
   5   9  -1    8.71    1.95
   6   9  -1   29.42    2.40
   7   9  -1    3.23    1.35
   8   9  -1    8.10    1.53
   1   8  -1    3.89    0.77
   2   8  -1    6.75    0.98
   3   8  -1    5.99    0.86
   4   8  -1    3.96    0.94
   5   8  -1   27.90    1.72
   6   8  -1    9.86    1.04
   7   8  -1   22.50    1.54
   8   8  -1    5.88    0.90
   9   8  -1   22.14    1.72
  10   8  -1    6.45    1.32
  11   8  -1    1.90    1.04
  12   8  -1    7.79    1.44
  13   8  -1   50.73    3.59
  14   8  -1   23.62    4.51
  15   8  -1   44.12    7.47
   1   7  -1   18.75    1.27
   2   7  -1    8.29    0.88
   3   7  -1    5.24    0.80
   4   7  -1   36.98    1.88
   5   7  -1  288.23   11.10
   6   7  -1  192.36    7.39
   7   7  -1   32.27    1.88
   8   7  -1   66.42    3.19
   9   7  -1   35.09    1.98
  10   7  -1    0.92    0.61
  11   7  -1    7.26    1.00
  12   7  -1   88.37    3.86
  13   7  -1    9.17    1.22
  14   7  -1    9.97    1.52
  15   7  -1   17.63    1.65
  16   7  -1   26.36    1.97
  17   7  -1    9.66    1.37
  18   7  -1   21.03    2.25
  19   7  -1    0.87    1.35
  20   7  -1    0.88    1.57
   1   6  -1    0.89    0.54
   2   6  -1   17.85    1.17
   3   6  -1    1.47    0.57
   4   6  -1  241.89    8.37
   5   6  -1  252.31    8.69
   6   6  -1  664.66   23.13
   7   6  -1  238.08    8.30
   8   6  -1   94.24    4.78
   9   6  -1  106.30    4.10
  10   6  -1   81.77    3.32
  11   6  -1   68.00    3.47
  12   6  -1   21.97    1.68
  13   6  -1    1.60    0.73
  14   6  -1   25.22    1.86
  15   6  -1    8.46    1.12
  16   6  -1   16.42    1.47
  17   6  -1   31.72    2.26
  18   6  -1   21.10    2.27
  19   6  -1   13.20    1.45
  20   6  -1   24.06    2.02
  21   6  -1    4.16    1.32
  22   6  -1    3.18    1.98
  23   6  -1    1.36    1.68
   1   5  -1    8.78    0.69
   2   5  -1   31.02    1.35
   3   5  -1   24.14    1.55
   4   5  -1   40.59    1.65
   5   5  -1  113.26    3.97
   6   5  -1  399.71   13.26
   7   5  -1  149.30    5.55
   8   5  -1   86.42    3.79
   9   5  -1   69.37    3.98
  10   5  -1   41.90    2.19
  11   5  -1  193.99    9.85
  12   5  -1  110.88    5.49
  13   5  -1  152.62    9.93
  14   5  -1  661.74   45.99
  15   5  -1  101.51    6.60
  16   5  -1  147.57    8.28
  17   5  -1   65.01    3.57
  18   5  -1   89.61    5.38
  19   5  -1    3.00    0.97
  20   5  -1   20.10    1.72
  21   5  -1   39.15    2.43
  22   5  -1   56.09    3.11
  23   5  -1    9.53    1.50
  24   5  -1   29.44    2.76
  25   5  -1   39.88    6.07
   1   4  -1   44.02    1.64
   2   4  -1  170.10    5.58
   3   4  -1  215.54    6.99
   4   4  -1  451.55   14.45
   5   4  -1   13.75    0.76
   6   4  -1  105.92    3.61
   7   4  -1   49.39    2.05
   8   4  -1    7.13    0.91
   9   4  -1   12.21    0.82
  10   4  -1    9.28    1.02
  11   4  -1   36.59    1.80
  12   4  -1  107.11    6.57
  13   4  -1  160.05    8.99
  14   4  -1  428.27   25.00
  15   4  -1  325.00   22.07
  16   4  -1   71.28    4.01
  17   4  -1   86.77    4.85
  18   4  -1   12.09    1.18
  19   4  -1   29.17    2.41
  20   4  -1    0.28    0.63
  21   4  -1    3.23    0.96
  22   4  -1   64.85    4.43
  23   4  -1    7.36    1.07
  24   4  -1    0.64    1.41
  25   4  -1   -0.04    1.83
  26   4  -1   13.34    2.32
  27   4  -1   41.56    3.18
   1   3  -1  308.95    9.61
   2   3  -1 1321.61   41.02
   3   3  -1 1201.24   39.54
   4   3  -1  602.98   21.78
   5   3  -1   30.54    1.34
   6   3  -1  167.61    9.04
   7   3  -1  290.97   12.78
   8   3  -1  610.51   31.79
   9   3  -1  186.65    9.55
  10   3  -1  221.80   10.66
  11   3  -1   59.86    3.35
  12   3  -1   23.91    1.68
  13   3  -1   40.62    3.19
  14   3  -1   47.00    2.69
  15   3  -1    4.86    0.64
  16   3  -1   39.68    3.08
  17   3  -1    3.12    0.65
  18   3  -1    9.72    0.96
  19   3  -1   95.82    8.02
  20   3  -1  146.13    8.89
  21   3  -1    2.41    0.69
  22   3  -1   22.54    1.67
  23   3  -1   17.89    1.40
  24   3  -1    0.77    0.68
  25   3  -1   13.71    1.94
  26   3  -1    2.20    1.20
  27   3  -1    1.85    1.37
  28   3  -1   14.57    2.50
   1   2  -1  181.71    5.67
   2   2  -1  528.70   15.83
   3   2  -1  218.89    7.11
   4   2  -1   37.70    1.40
   5   2  -1  189.75    6.43
   6   2  -1  598.40   21.26
   7   2  -1  101.58    4.76
   8   2  -1  571.80   28.95
   9   2  -1  777.83   52.11
  10   2  -1  739.59   39.99
  11   2  -1  191.70    8.45
  12   2  -1  209.63   11.11
  13   2  -1  108.79    5.28
  14   2  -1   54.86    3.18
  15   2  -1    5.73    0.71
  16   2  -1   62.65    3.83
  17   2  -1   73.91    5.97
  18   2  -1  188.59   10.80
  19   2  -1   17.39    2.06
  20   2  -1  739.58   42.74
  21   2  -1   96.96    9.06
  22   2  -1  150.08    9.11
  23   2  -1   28.78    2.55
  24   2  -1   55.08    4.13
  25   2  -1    1.92    0.81
  26   2  -1   30.10    3.11
  27   2  -1    2.83    1.09
  28   2  -1    5.11    1.54
  29   2  -1    1.54    1.12
   1   1  -1 1321.49   96.84
   2   1  -1   22.10    0.79
   4   1  -1  352.07   11.56
   5   1  -1   20.69    0.91
   6   1  -1  302.14   14.47
   7   1  -1  403.72   16.14
   8   1  -1 1001.64   69.43
   9   1  -1  145.47    6.98
  10   1  -1  530.12   23.14
  11   1  -1 1392.23   93.32
  12   1  -1  464.82   23.27
  13   1  -1  404.33   25.97
  14   1  -1  314.58   17.45
  15   1  -1   19.82    2.55
  16   1  -1  340.16   17.64
  17   1  -1   28.52    2.08
  18   1  -1  197.56   13.06
  19   1  -1  345.81   18.20
  20   1  -1  345.26   15.32
  21   1  -1   52.90    3.19
  22   1  -1   12.79    1.19
  23   1  -1  113.02    6.92
  24   1  -1    5.19    1.14
  25   1  -1    4.80    0.73
  26   1  -1    5.62    0.99
  27   1  -1   29.98    2.08
  28   1  -1    3.52    1.04
  29   1  -1    0.66    1.11
  30   1  -1   35.87    2.50
   1   0  -1    0.17    0.09
   2   0  -1 1559.07  107.63
   3   0  -1    0.39    0.08
   4   0  -1 4067.61  194.75
   5   0  -1    0.63    0.22
   6   0  -1  429.51   16.33
   7   0  -1    0.44    0.25
   8   0  -1  533.01   20.94
   9   0  -1    0.14    0.18
  10   0  -1  194.76   11.83
  11   0  -1    0.81    0.56
  12   0  -1  699.24   36.57
  13   0  -1    0.98    0.35
  14   0  -1  264.97   10.08
  15   0  -1    0.76    0.31
  16   0  -1  165.16    5.91
  17   0  -1    0.45    0.32
  18   0  -1   30.36    1.40
  19   0  -1   -0.88    0.79
  20   0  -1   14.55    1.37
  21   0  -1   -0.76    0.90
  22   0  -1   30.77    1.80
  23   0  -1   -0.61    1.02
  24   0  -1   49.02    2.11
  25   0  -1    0.27    0.46
  26   0  -1   18.78    2.00
  27   0  -1   -0.33    1.25
  28   0  -1   36.41    2.29
  29   0  -1    0.65    1.75
  30   0  -1   39.79    2.82
   0  -1  -1    0.16    0.09
   1  -1  -1 1302.71   50.88
   2  -1  -1   21.37    0.95
   4  -1  -1  344.43   21.68
   5  -1  -1   20.61    3.67
   6  -1  -1  303.12   32.31
   7  -1  -1  405.87   23.77
   8  -1  -1  986.07   68.83
   9  -1  -1  152.82   11.08
  10  -1  -1  516.70   28.31
  12  -1  -1  457.68   22.51
  13  -1  -1  391.18   15.31
  14  -1  -1  305.77   10.86
  15  -1  -1   21.66    1.02
  16  -1  -1  360.46   12.62
  17  -1  -1   29.05    1.23
  18  -1  -1  197.25    7.22
  19  -1  -1  354.40   13.02
  20  -1  -1  343.17   12.71
  21  -1  -1   50.79    2.27
  22  -1  -1   11.03    0.92
  23  -1  -1  117.62    4.38
  24  -1  -1    7.10    0.74
  25  -1  -1    5.32    0.70
  26  -1  -1    6.10    0.83
  27  -1  -1   31.37    1.82
  28  -1  -1    3.61    0.96
  29  -1  -1   -0.20    1.64
  30  -1  -1   33.89    2.69
   0  -2  -1   -0.18    0.30
   1  -2  -1  183.69    5.87
   2  -2  -1  522.34   18.16
   3  -2  -1  221.56    7.98
   4  -2  -1   38.63    1.60
   5  -2  -1  190.05   10.10
   6  -2  -1  624.67   35.96
   7  -2  -1  104.89    5.78
   8  -2  -1  551.63   25.77
   9  -2  -1  758.59   38.54
  10  -2  -1  716.42   26.05
  11  -2  -1  197.29   10.80
  12  -2  -1  213.13   13.05
  13  -2  -1  109.28    6.94
  14  -2  -1   54.19    4.00
  15  -2  -1    4.23    0.54
  16  -2  -1   60.10    2.45
  17  -2  -1   69.75    2.86
  18  -2  -1  176.13    6.77
  19  -2  -1   14.51    1.84
  20  -2  -1  764.27   28.21
  21  -2  -1   94.33    5.53
  22  -2  -1  157.05    5.87
  23  -2  -1   24.30    1.32
  24  -2  -1   55.53    2.38
  25  -2  -1    2.20    0.54
  26  -2  -1   32.36    2.24
  27  -2  -1    4.63    0.78
  28  -2  -1    6.25    0.92
  29  -2  -1    1.46    1.05
   0  -3  -1   -0.29    0.52
   1  -3  -1  307.22    9.55
   2  -3  -1 1344.25   41.24
   3  -3  -1 1216.34   42.21
   4  -3  -1  600.71   20.32
   5  -3  -1   30.00    1.27
   6  -3  -1  165.91    5.92
   7  -3  -1  278.45    9.79
   8  -3  -1  615.33   25.60
   9  -3  -1  197.58    6.94
  10  -3  -1  222.31    8.57
  11  -3  -1   60.62    2.96
  12  -3  -1   24.98    1.58
  13  -3  -1   41.25    1.76
  14  -3  -1   48.15    2.24
  15  -3  -1    4.56    0.63
  16  -3  -1   38.62    2.68
  17  -3  -1    3.42    0.66
  18  -3  -1    7.29    1.46
  19  -3  -1   90.77    3.86
  20  -3  -1  132.90    5.45
  21  -3  -1    2.21    0.58
  22  -3  -1   20.33    1.36
  23  -3  -1   15.07    1.12
  24  -3  -1    1.85    0.65
  25  -3  -1   12.45    1.86
  26  -3  -1    2.58    0.72
  27  -3  -1    2.85    0.74
  28  -3  -1   11.67    1.48
   0  -4  -1    0.32    0.35
   1  -4  -1   41.80    1.66
   2  -4  -1  174.63    5.60
   3  -4  -1  214.64    7.23
   4  -4  -1  448.35   14.97
   5  -4  -1   13.97    0.71
   6  -4  -1  104.73    3.72
   7  -4  -1   49.22    2.03
   8  -4  -1    7.20    0.70
   9  -4  -1   12.89    0.79
  10  -4  -1   10.80    1.00
  11  -4  -1   42.96    1.78
  12  -4  -1  105.72    4.64
  13  -4  -1  162.91    6.13
  14  -4  -1  440.03   17.61
  15  -4  -1  306.42   14.29
  16  -4  -1   61.55    3.08
  17  -4  -1   82.60    4.27
  18  -4  -1   14.13    2.90
  19  -4  -1   23.66    1.73
  20  -4  -1   -0.10    1.10
  21  -4  -1    3.09    0.89
  22  -4  -1   56.63    2.78
  23  -4  -1    7.33    1.35
  24  -4  -1    0.97    0.67
  25  -4  -1    0.99    0.61
  26  -4  -1   14.99    1.51
  27  -4  -1   36.34    2.37
   0  -5  -1   -0.09    0.71
   1  -5  -1   10.20    0.76
   2  -5  -1   32.66    1.43
   3  -5  -1   25.74    1.12
   4  -5  -1   39.58    1.57
   5  -5  -1  111.36    4.09
   6  -5  -1  400.39   14.62
   7  -5  -1  147.87    5.31
   8  -5  -1   84.29    3.24
   9  -5  -1   68.92    3.14
  10  -5  -1   41.80    1.94
  11  -5  -1  197.64    7.88
  12  -5  -1  118.59    4.96
  13  -5  -1  150.13    5.98
  14  -5  -1  660.24   26.06
  15  -5  -1   98.16    4.49
  16  -5  -1  134.93    7.08
  17  -5  -1   61.84    3.56
  18  -5  -1   79.08    4.09
  19  -5  -1    2.67    0.90
  20  -5  -1   18.52    2.55
  21  -5  -1   32.45    2.87
  22  -5  -1   47.92    3.40
  23  -5  -1   12.23    3.00
  24  -5  -1   29.11    3.48
  25  -5  -1   31.20    2.59
   0  -6  -1   -1.34    0.85
   1  -6  -1    1.11    0.86
   2  -6  -1   16.18    1.14
   3  -6  -1    1.29    0.57
   4  -6  -1  239.95    8.68
   5  -6  -1  248.78    9.01
   6  -6  -1  657.64   24.08
   7  -6  -1  234.49    8.87
   8  -6  -1   94.44    3.98
   9  -6  -1   99.38    4.69
  10  -6  -1   79.59    3.67
  11  -6  -1   72.68    3.15
  12  -6  -1   22.58    1.30
  13  -6  -1    2.14    0.57
  14  -6  -1   25.88    1.92
  15  -6  -1    7.61    0.96
  16  -6  -1   17.62    1.30
  17  -6  -1   32.81    2.03
  18  -6  -1   20.73    4.93
  19  -6  -1   14.15    3.91
  20  -6  -1   21.29    2.68
  21  -6  -1    2.58    1.14
  22  -6  -1    6.40    1.42
  23  -6  -1    3.85    2.64
   0  -7  -1   -0.18    1.29
   1  -7  -1   18.83    1.37
   2  -7  -1    9.28    1.01
   3  -7  -1    7.15    0.98
   4  -7  -1   40.72    2.08
   5  -7  -1  305.71   13.21
   6  -7  -1  190.62    7.64
   7  -7  -1   35.61    1.92
   8  -7  -1   68.59    3.09
   9  -7  -1   34.70    2.00
  10  -7  -1    0.54    0.53
  11  -7  -1    6.86    0.83
  12  -7  -1   83.22    5.64
  13  -7  -1   10.28    1.19
  14  -7  -1    9.43    1.20
  15  -7  -1   19.20    2.52
  16  -7  -1   23.09    1.85
  17  -7  -1   12.50    2.30
  18  -7  -1   20.59    2.12
  19  -7  -1    0.04    1.62
  20  -7  -1    2.23    2.53
   0  -8  -1    0.03    0.84
   1  -8  -1    4.57    0.96
   2  -8  -1    6.80    1.41
   3  -8  -1    5.87    1.53
   4  -8  -1    4.61    1.62
   5  -8  -1   27.63    1.93
   6  -8  -1   11.43    1.67
   7  -8  -1   20.88    2.55
   8  -8  -1    5.04    2.28
   9  -8  -1   18.10    3.56
  10  -8  -1    4.96    1.17
  11  -8  -1    1.35    0.85
  12  -8  -1    9.12    1.26
  13  -8  -1   36.78    7.02
  14  -8  -1   24.62    3.87
  15  -8  -1   42.75    4.30
   0  -9  -1    0.45    2.22
   1  -9  -1    9.67    2.36
   2  -9  -1   22.18    2.79
   3  -9  -1   56.40    6.56
   4  -9  -1   29.34    3.41
   5  -9  -1    8.14    1.94
   6  -9  -1   26.70    2.87
   7  -9  -1    2.73    1.94
   8  -9  -1    9.74    1.94
   1   9   0   -0.16    2.99
   2   9   0   64.24    5.35
   3   9   0    4.38    1.27
   4   9   0   60.08    5.50
   5   9   0    2.00    1.10
   6   9   0    4.71    1.92
   7   9   0    0.72    1.75
   8   9   0   10.00    1.85
   1   8   0    5.52    0.82
   2   8   0    1.15    0.58
   3   8   0   15.47    1.64
   4   8   0    5.90    0.97
   5   8   0   32.40    2.09
   6   8   0    1.46    0.69
   7   8   0   45.53    2.43
   8   8   0   15.33    1.37
   9   8   0    5.64    1.60
  10   8   0   43.23    3.18
  11   8   0    1.77    1.30
  12   8   0    5.86    1.47
  13   8   0   23.55    2.94
  14   8   0   57.59    4.82
  15   8   0   30.89    6.26
  16   8   0   24.16    5.77
   1   7   0    8.69    0.84
   2   7   0    9.03    0.85
   3   7   0   19.66    1.50
   4   7   0    9.50    0.91
   5   7   0    7.25    0.83
   6   7   0    5.45    0.72
   7   7   0    4.65    0.68
   8   7   0    8.75    1.07
   9   7   0   22.04    1.41
  10   7   0   13.77    1.22
  11   7   0    0.43    0.72
  12   7   0    5.03    0.87
  13   7   0   20.84    1.66
  14   7   0   45.32    2.38
  15   7   0    5.99    1.01
  16   7   0    1.88    0.99
  17   7   0   39.26    2.88
  18   7   0    1.78    1.83
  19   7   0    0.40    1.11
  20   7   0    4.04    2.68
   1   6   0   66.40    2.56
   2   6   0  172.73    6.00
   3   6   0    9.98    0.87
   4   6   0   18.44    1.26
   5   6   0  635.80   21.93
   6   6   0  724.94   25.11
   7   6   0    9.94    0.89
   8   6   0   37.41    1.77
   9   6   0    7.69    1.22
  10   6   0    8.59    0.96
  11   6   0    7.98    1.38
  12   6   0    1.22    0.70
  13   6   0    6.09    0.98
  14   6   0   23.77    1.67
  15   6   0    0.99    0.70
  16   6   0   51.09    2.68
  17   6   0    4.42    1.27
  18   6   0    3.68    1.12
  19   6   0   19.44    1.72
  20   6   0    9.18    1.33
  21   6   0   16.07    1.69
  22   6   0   26.33    2.19
  23   6   0   -0.19    2.14
   1   5   0   16.17    0.94
   2   5   0   81.84    3.00
   3   5   0   20.94    1.03
   4   5   0   59.45    2.33
   5   5   0   62.74    2.34
   6   5   0   73.30    2.91
   7   5   0  209.20    7.29
   8   5   0   29.55    1.42
   9   5   0  224.43   10.88
  10   5   0   56.56    4.06
  11   5   0   28.65    2.94
  12   5   0   54.28    4.08
  13   5   0   90.31    5.88
  14   5   0    6.59    0.92
  15   5   0  367.33   22.59
  16   5   0   57.29    3.11
  17   5   0    6.08    0.93
  18   5   0  145.49    8.32
  19   5   0   24.58    1.75
  20   5   0    1.20    0.70
  21   5   0   12.04    1.61
  22   5   0    5.88    1.39
  23   5   0    9.56    1.32
  24   5   0   14.52    1.47
  25   5   0   11.03    1.60
   1   4   0   96.85    3.25
   2   4   0  166.74    5.47
   3   4   0  295.95    9.45
   4   4   0  688.19   24.04
   5   4   0   76.77    2.69
   6   4   0  133.16    5.05
   7   4   0    0.40    0.32
   8   4   0   75.67    3.03
   9   4   0   13.51    0.94
  10   4   0   44.47    2.77
  11   4   0   66.99    4.17
  12   4   0   22.63    1.33
  13   4   0 1172.65   73.58
  14   4   0  666.44   30.90
  15   4   0   66.19    4.88
  16   4   0    7.94    0.95
  17   4   0   80.83    5.48
  18   4   0   43.25    3.20
  19   4   0   21.27    1.74
  20   4   0   54.49    4.71
  21   4   0   54.61    4.02
  22   4   0    6.29    1.01
  23   4   0    0.87    0.85
  24   4   0   33.12    1.88
  25   4   0    1.43    0.92
  26   4   0   42.36    2.42
  27   4   0   62.30    3.82
   1   3   0  673.22   20.40
   2   3   0   29.47    1.11
   3   3   0  121.51    3.93
   4   3   0  792.56   25.14
   5   3   0   59.47    2.16
   6   3   0   19.89    1.16
   7   3   0  634.50   27.48
   8   3   0  256.37    9.99
   9   3   0  586.28   34.41
  10   3   0    3.15    0.46
  11   3   0   33.14    2.12
  12   3   0   80.61    3.49
  13   3   0    6.09    0.64
  14   3   0  113.84    4.77
  15   3   0    1.06    0.48
  16   3   0   20.08    1.64
  17   3   0   -0.70    1.09
  18   3   0   14.26    1.65
  19   3   0    1.77    0.77
  20   3   0   17.07    1.30
  21   3   0    4.14    0.78
  22   3   0   10.85    1.16
  23   3   0    7.28    0.88
  24   3   0    2.79    0.68
  25   3   0    2.40    0.71
  26   3   0   67.94    4.32
  27   3   0    1.59    0.90
  28   3   0   23.32    2.09
  29   3   0   21.41    2.15
   1   2   0  181.39    5.61
   2   2   0 2262.55   95.59
   3   2   0   78.41    2.65
   4   2   0  307.37    9.76
   5   2   0  681.38   24.99
   6   2   0   58.59    2.19
   7   2   0  111.52    4.01
   8   2   0  443.97   19.45
   9   2   0  729.56   37.46
  10   2   0  515.18   29.40
  11   2   0  152.90    9.65
  12   2   0   82.91    5.68
  13   2   0   46.85    3.86
  14   2   0    3.23    0.55
  15   2   0  268.02   18.64
  16   2   0  302.88   17.76
  17   2   0    6.85    1.08
  18   2   0  183.41   10.03
  19   2   0  901.59   49.85
  20   2   0   29.68    3.58
  21   2   0   58.71    3.01
  22   2   0  296.97   16.60
  23   2   0   25.41    1.55
  24   2   0    1.51    0.66
  25   2   0    8.93    1.03
  26   2   0   22.78    2.80
  27   2   0   -0.06    1.47
  28   2   0   23.01    1.74
  29   2   0   11.34    1.78
   1   1   0  244.15    7.67
   2   1   0 3302.34  225.78
   3   1   0 2871.17  201.05
   4   1   0  136.39    4.99
   5   1   0   75.40    3.09
   6   1   0  987.45   91.20
   7   1   0  557.09   20.91
   8   1   0  201.38    7.37
   9   1   0  190.11    8.53
  10   1   0  781.58   36.54
  11   1   0   65.41    3.56
  12   1   0  989.86   47.52
  13   1   0  154.92    7.57
  14   1   0   34.41    2.51
  15   1   0   12.56    1.09
  16   1   0   63.64    3.29
  17   1   0  375.40   18.74
  18   1   0   39.23    2.71
  19   1   0  377.53   15.10
  20   1   0  611.46   22.78
  21   1   0  315.87   16.68
  22   1   0   73.17    3.13
  23   1   0  197.77    7.63
  24   1   0   16.91    1.24
  25   1   0    0.35    0.58
  26   1   0   -0.03    1.31
  27   1   0    2.40    1.03
  28   1   0    5.12    0.97
  29   1   0    4.74    1.70
  30   1   0   15.70    2.75
   3   0   0    0.23    0.07
   4   0   0  641.06   86.00
   5   0   0    1.37    0.22
   6   0   0 4151.37  712.64
   7   0   0    2.28    0.39
   8   0   0 1991.80  301.29
   9   0   0    0.71    0.20
  10   0   0 2234.41  306.51
  11   0   0    1.93    0.38
  12   0   0   36.82    1.68
  13   0   0    1.83    0.32
  14   0   0  263.16   10.65
  15   0   0    2.66    0.38
  16   0   0   25.67    1.19
  17   0   0    4.84    0.53
  18   0   0    8.47    0.71
  19   0   0    4.51    0.59
  20   0   0    7.86    1.36
  21   0   0    2.40    0.62
  22   0   0   41.95    2.00
  23   0   0    3.22    0.58
  24   0   0   10.29    0.94
  25   0   0    2.89    0.58
  26   0   0   10.81    1.10
  27   0   0    2.60    0.63
  28   0   0   40.33    2.33
  29   0   0    2.66    1.09
  30   0   0   97.36    7.81
   1  -1   0  250.63    7.27
   2  -1   0 3238.47  170.37
   4  -1   0  141.47    4.71
   5  -1   0   77.92    2.68
   6  -1   0 1074.99   79.73
   7  -1   0  556.13   22.06
   8  -1   0  205.10    7.45
   9  -1   0  199.92    9.87
  10  -1   0  863.63   37.03
  11  -1   0   69.45    2.71
  12  -1   0 1085.15   42.49
  13  -1   0  152.82    5.17
  14  -1   0   31.24    1.27
  15  -1   0   12.39    0.68
  16  -1   0   58.35    2.25
  17  -1   0  355.24   13.19
  18  -1   0   37.84    1.88
  19  -1   0  378.45   13.24
  20  -1   0  583.85   21.10
  21  -1   0  325.71   11.77
  22  -1   0   72.99    3.72
  23  -1   0  183.62    7.42
  24  -1   0   17.93    1.35
  25  -1   0    1.66    0.55
  26  -1   0   -0.02    1.22
  27  -1   0    2.87    0.66
  28  -1   0    5.29    1.25
  29  -1   0    3.69    1.33
  30  -1   0   17.41    2.58
   0  -2   0  259.86    7.69
   1  -2   0  181.51    5.43
   2  -2   0 2114.20   88.14
   3  -2   0   80.60    2.57
   4  -2   0  309.38    9.78
   5  -2   0  710.56   25.82
   6  -2   0   61.82    2.42
   7  -2   0  118.47    3.96
   8  -2   0  467.38   17.86
   9  -2   0  741.99   30.09
  10  -2   0  505.32   23.42
  11  -2   0  148.06    5.72
  12  -2   0   77.23    3.49
  13  -2   0   43.13    1.98
  14  -2   0    3.22    0.47
  15  -2   0  256.02   10.14
  16  -2   0  299.50   11.74
  17  -2   0    6.16    0.79
  18  -2   0  189.01    6.67
  19  -2   0  919.99   33.32
  20  -2   0   26.62    1.35
  21  -2   0   52.99    2.27
  22  -2   0  281.96   12.21
  23  -2   0   23.97    1.39
  24  -2   0    1.91    0.52
  25  -2   0    8.60    0.87
  26  -2   0   20.66    1.59
  27  -2   0    0.55    0.59
  28  -2   0   20.95    1.50
  29  -2   0   13.16    1.42
   0  -3   0  197.35    6.01
   1  -3   0  679.56   19.90
   2  -3   0   30.01    1.06
   3  -3   0  122.87    3.95
   4  -3   0  816.59   24.54
   5  -3   0   61.75    2.09
   6  -3   0   17.58    1.42
   7  -3   0  656.37   20.98
   8  -3   0  282.11    9.14
   9  -3   0  598.75   22.40
  10  -3   0    3.40    0.39
  11  -3   0   34.19    1.69
  12  -3   0   79.20    3.36
  13  -3   0    6.78    1.03
  14  -3   0  111.00    5.10
  15  -3   0    1.04    0.44
  16  -3   0   20.58    1.75
  17  -3   0   -1.01    1.00
  18  -3   0   15.05    1.99
  19  -3   0    1.07    1.00
  20  -3   0   16.77    2.17
  21  -3   0    3.29    0.77
  22  -3   0    9.07    0.91
  23  -3   0    7.25    0.78
  24  -3   0    2.55    0.68
  25  -3   0    2.06    0.75
  26  -3   0   63.22    3.05
  27  -3   0    1.91    0.68
  28  -3   0   25.52    1.96
  29  -3   0   22.66    1.85
   0  -4   0 1998.99   68.97
   1  -4   0   95.73    3.11
   2  -4   0  169.88    5.31
   3  -4   0  295.27    9.44
   4  -4   0  696.48   21.92
   5  -4   0   77.87    2.68
   6  -4   0  133.88    4.44
   7  -4   0    0.40    0.27
   8  -4   0   78.77    2.77
   9  -4   0   13.56    0.78
  10  -4   0   45.10    1.83
  11  -4   0   67.60    2.59
  12  -4   0   24.05    1.26
  13  -4   0 1200.48   45.57
  14  -4   0  654.90   26.66
  15  -4   0   62.87    3.08
  16  -4   0    7.23    1.61
  17  -4   0   77.52    3.72
  18  -4   0   42.14    2.33
  19  -4   0   19.92    3.68
  20  -4   0   47.53    2.67
  21  -4   0   48.10    2.70
  22  -4   0    4.22    0.83
  23  -4   0    0.27    0.71
  24  -4   0   28.17    1.99
  25  -4   0    1.17    0.62
  26  -4   0   39.45    2.65
  27  -4   0   53.15    3.18
   0  -5   0  197.65    6.84
   1  -5   0   15.27    0.87
   2  -5   0   79.76    3.02
   3  -5   0   20.91    1.00
   4  -5   0   58.19    2.18
   5  -5   0   65.04    2.38
   6  -5   0   72.94    2.68
   7  -5   0  214.71    7.46
   8  -5   0   28.03    1.35
   9  -5   0  228.12    8.69
  10  -5   0   58.46    3.37
  11  -5   0   31.34    1.80
  12  -5   0   56.34    3.36
  13  -5   0   92.37    4.26
  14  -5   0    6.70    0.82
  15  -5   0  335.28   16.43
  16  -5   0   50.16    2.82
  17  -5   0    6.06    0.82
  18  -5   0  143.10    6.69
  19  -5   0   23.94    2.54
  20  -5   0    0.61    0.58
  21  -5   0   10.51    1.38
  22  -5   0    3.66    0.94
  23  -5   0   14.46    3.24
  24  -5   0   10.92    1.69
  25  -5   0   10.48    1.50
   0  -6   0   59.86    2.34
   1  -6   0   66.58    2.74
   2  -6   0  173.15    6.33
   3  -6   0   10.59    1.06
   4  -6   0   18.82    1.15
   5  -6   0  648.69   22.14
   6  -6   0  729.60   26.18
   7  -6   0   12.65    1.08
   8  -6   0   36.82    1.73
   9  -6   0    9.49    0.99
  10  -6   0    9.33    0.90
  11  -6   0    7.94    0.82
  12  -6   0    1.08    0.53
  13  -6   0    6.13    1.06
  14  -6   0   22.51    1.45
  15  -6   0    1.63    0.59
  16  -6   0   50.46    2.93
  17  -6   0    4.18    0.89
  18  -6   0    3.48    0.94
  19  -6   0   13.04    2.17
  20  -6   0   10.50    3.04
  21  -6   0   11.32    1.93
  22  -6   0   22.82    3.18
  23  -6   0    2.33    1.70
   0  -7   0  183.27    7.24
   1  -7   0   11.62    0.97
   2  -7   0    9.10    0.95
   3  -7   0   22.55    1.35
   4  -7   0    9.23    1.34
   5  -7   0    7.54    0.73
   6  -7   0    6.07    0.67
   7  -7   0    4.13    0.61
   8  -7   0    9.19    0.85
   9  -7   0   21.02    1.52
  10  -7   0   12.67    1.15
  11  -7   0    0.12    0.49
  12  -7   0    4.20    0.70
  13  -7   0   22.64    1.47
  14  -7   0   43.59    4.17
  15  -7   0    5.39    0.93
  16  -7   0    1.64    0.74
  17  -7   0   35.51    2.82
  18  -7   0    2.99    0.99
  19  -7   0    1.48    2.65
  20  -7   0    3.03    1.52
   0  -8   0    0.94    0.55
   1  -8   0    6.37    0.83
   2  -8   0    0.83    0.58
   3  -8   0   17.85    1.28
   4  -8   0    7.42    1.00
   5  -8   0   32.63    3.02
   6  -8   0    1.92    0.90
   7  -8   0   50.66    3.45
   8  -8   0   15.28    2.24
   9  -8   0    7.36    1.59
  10  -8   0   42.49    3.00
  11  -8   0    1.45    0.76
  12  -8   0    5.83    1.36
  13  -8   0   17.03    4.43
  14  -8   0   59.12    4.36
  15  -8   0   27.49    3.80
  16  -8   0   26.76    3.97
   0  -9   0    2.37    1.65
   1  -9   0    5.63    3.86
   3  -9   0    6.47    2.56
   4  -9   0   60.51    7.98
   5  -9   0    2.44    1.09
   6  -9   0    4.52    1.28
   7  -9   0    0.81    0.97
   8  -9   0   12.48    1.97
   1   9   1    7.93    2.69
   2   9   1   22.67    4.22
   3   9   1   44.55    5.07
   4   9   1   23.39    3.30
   5   9   1    8.09    1.53
   6   9   1   27.05    2.51
   7   9   1    5.97    1.47
   8   9   1    9.27    2.14
   1   8   1    3.81    1.02
   2   8   1    6.40    1.43
   3   8   1    5.08    1.03
   4   8   1    2.44    1.18
   5   8   1   29.51    2.50
   6   8   1   12.30    2.54
   7   8   1   22.50    2.08
   8   8   1    5.88    1.27
   9   8   1   21.22    3.74
  10   8   1    7.20    1.44
  11   8   1    1.10    1.03
  12   8   1   11.34    2.86
  13   8   1   45.96    7.69
  14   8   1   25.29    2.83
  15   8   1   45.17    3.40
   1   7   1   20.22    1.48
   2   7   1    9.43    1.35
   3   7   1    5.85    0.86
   4   7   1   38.16    1.77
   5   7   1  301.47   10.64
   6   7   1  189.10    6.85
   7   7   1   33.45    1.66
   8   7   1   65.74    3.19
   9   7   1   35.68    1.94
  10   7   1    1.13    0.68
  11   7   1    7.10    0.93
  12   7   1   88.22    3.80
  13   7   1    8.91    1.36
  14   7   1    9.07    1.27
  15   7   1   21.72    2.16
  16   7   1   24.34    2.81
  17   7   1   10.11    1.71
  18   7   1   20.52    3.30
  19   7   1    1.18    1.95
  20   7   1    0.49    2.32
   1   6   1    0.99    0.83
   2   6   1   18.55    1.10
   3   6   1    2.26    0.71
   4   6   1  242.45    8.68
   5   6   1  252.13    8.65
   6   6   1  684.74   24.45
   7   6   1  239.86    8.26
   8   6   1   93.85    4.73
   9   6   1   98.01    5.18
  10   6   1   81.05    3.57
  11   6   1   68.47    4.17
  12   6   1   25.51    2.01
  13   6   1    2.27    0.88
  14   6   1   26.49    1.76
  15   6   1    7.75    1.07
  16   6   1   19.00    1.50
  17   6   1   31.56    2.52
  18   6   1   21.25    1.97
  19   6   1   13.55    1.68
  20   6   1   24.72    2.34
  21   6   1    3.51    1.90
  22   6   1    6.68    1.84
  23   6   1    2.39    1.41
   1   5   1    9.63    0.66
   2   5   1   31.46    1.30
   3   5   1   25.94    1.13
   4   5   1   40.33    1.60
   5   5   1  113.36    3.93
   6   5   1  396.76   14.66
   7   5   1  147.23    5.77
   8   5   1   85.36    4.46
   9   5   1   70.99    4.56
  10   5   1   40.28    2.41
  11   5   1  188.20    8.12
  12   5   1  116.34    6.34
  13   5   1  155.03    9.77
  14   5   1  689.09   44.94
  15   5   1   98.33    6.98
  16   5   1  151.68    6.62
  17   5   1   65.35    3.63
  18   5   1   93.00    3.97
  19   5   1    3.79    0.77
  20   5   1   21.12    1.48
  21   5   1   37.15    2.07
  22   5   1   52.19    2.94
  23   5   1    8.62    1.10
  24   5   1   29.91    2.39
  25   5   1   28.33    3.29
   1   4   1   42.85    1.63
   2   4   1  170.04    5.53
   3   4   1  213.44    6.92
   4   4   1  458.20   14.51
   5   4   1   12.69    0.97
   6   4   1  109.28    3.82
   7   4   1   49.01    2.66
   8   4   1    7.27    0.80
   9   4   1   11.09    0.85
  10   4   1   10.25    1.12
  11   4   1   39.42    3.01
  12   4   1  106.24    5.42
  13   4   1  161.25    9.58
  14   4   1  448.92   25.38
  15   4   1  309.24   16.99
  16   4   1   66.95    4.70
  17   4   1   89.80    4.90
  18   4   1   16.14    1.26
  19   4   1   29.69    1.57
  20   4   1    0.72    0.63
  21   4   1    3.25    0.79
  22   4   1   62.75    2.88
  23   4   1    6.30    0.92
  24   4   1    0.40    0.66
  25   4   1    0.03    0.63
  26   4   1   15.73    1.68
  27   4   1   38.95    3.27
   1   3   1  306.43    9.93
   2   3   1 1337.41   43.06
   3   3   1 1237.70   42.48
   4   3   1  615.52   21.23
   5   3   1   30.33    1.30
   6   3   1  167.03    8.36
   7   3   1  279.15   12.42
   8   3   1  607.17   30.84
   9   3   1  192.79   10.85
  10   3   1  226.21    9.56
  11   3   1   59.15    2.46
  12   3   1   24.61    2.00
  13   3   1   41.07    2.83
  14   3   1   51.86    2.80
  15   3   1    4.05    0.57
  16   3   1   40.96    3.03
  17   3   1    4.23    0.64
  18   3   1    9.68    0.96
  19   3   1   99.79    6.20
  20   3   1  136.36    6.63
  21   3   1    3.26    0.68
  22   3   1   21.61    1.37
  23   3   1   16.42    1.22
  24   3   1    0.83    0.63
  25   3   1   10.35    1.62
  26   3   1    1.35    1.23
  27   3   1    1.53    0.80
  28   3   1   12.01    1.49
   1   2   1  182.42    6.59
   2   2   1  533.77   17.20
   3   2   1  228.36    7.58
   4   2   1   39.96    1.76
   5   2   1  197.80   10.46
   6   2   1  623.11   26.21
   7   2   1  105.26    5.92
   8   2   1  597.68   36.04
   9   2   1  792.55   49.27
  10   2   1  724.77   35.35
  11   2   1  198.71   10.95
  12   2   1  218.34   22.79
  13   2   1  116.77    6.78
  14   2   1   60.25    2.80
  15   2   1    5.43    0.54
  16   2   1   64.24    2.73
  17   2   1   77.92    3.47
  18   2   1  193.85    8.71
  19   2   1   17.00    1.15
  20   2   1  805.48   36.73
  21   2   1   94.77    3.90
  22   2   1  162.13    6.86
  23   2   1   24.10    1.87
  24   2   1   54.69    2.62
  25   2   1    1.59    0.78
  26   2   1   29.98    2.07
  27   2   1    3.03    0.84
  28   2   1    6.13    1.03
  29   2   1    1.91    1.04
   1   1   1 1368.81   92.94
   2   1   1   22.05    1.83
   3   1   1  233.23   16.21
   4   1   1  360.21   17.99
   5   1   1   21.17    0.90
   6   1   1  309.73   11.35
   7   1   1  422.71   22.11
   9   1   1  143.68    5.09
  10   1   1  541.84   22.43
  12   1   1  486.37   19.49
  13   1   1  405.37   14.48
  14   1   1  328.98   10.66
  15   1   1   22.54    1.01
  16   1   1  351.55   13.49
  17   1   1   29.49    1.38
  18   1   1  195.40    7.26
  19   1   1  360.24   13.13
  20   1   1  338.66   12.72
  21   1   1   52.97    2.93
  22   1   1   12.22    1.05
  23   1   1  111.11    4.63
  24   1   1    5.16    0.81
  25   1   1    5.30    0.91
  26   1   1    5.51    1.22
  27   1   1   27.15    1.80
  28   1   1    2.86    0.83
  29   1   1    0.69    1.39
  30   1   1   35.29    2.50
   0   0   1    0.07    0.09
   1   0   1    0.15    0.06
   3   0   1    0.55    0.10
   5   0   1    0.87    0.13
   6   0   1  470.54   17.03
   7   0   1    0.49    0.15
   8   0   1  586.54   21.52
   9   0   1    0.28    0.20
  10   0   1  192.66    6.66
  11   0   1    0.11    0.26
  12   0   1  717.33   25.76
  13   0   1    0.60    0.29
  14   0   1  269.12    9.46
  15   0   1    0.99    0.31
  16   0   1  157.33    5.86
  17   0   1    0.15    0.35
  18   0   1   30.13    1.45
  19   0   1   -0.35    0.95
  20   0   1   13.95    1.20
  21   0   1   -1.16    1.12
  22   0   1   30.66    1.63
  23   0   1   -0.50    1.07
  24   0   1   45.70    2.26
  25   0   1    0.16    0.51
  26   0   1   17.74    1.36
  27   0   1    0.19    0.56
  28   0   1   35.32    2.06
  29   0   1   -0.02    1.42
  30   0   1   40.43    3.01
   0  -1   1    0.08    0.12
   1  -1   1 1190.19   95.38
   2  -1   1   21.66    0.82
   4  -1   1  362.68   11.39
   5  -1   1   20.89    0.88
   6  -1   1  317.49   11.41
   7  -1   1  422.33   18.56
   8  -1   1 1110.66   69.50
   9  -1   1  138.97    5.95
  10  -1   1  507.30   25.57
  12  -1   1  450.83   18.77
  13  -1   1  375.09   14.51
  14  -1   1  293.36   10.77
  15  -1   1   19.92    1.04
  16  -1   1  336.01   12.37
  17  -1   1   24.95    1.31
  18  -1   1  188.21    7.18
  19  -1   1  332.69   12.77
  20  -1   1  324.36   12.56
  21  -1   1   51.72    3.01
  22  -1   1   11.75    1.56
  23  -1   1  108.34    4.59
  24  -1   1    4.92    0.73
  25  -1   1    5.56    0.90
  26  -1   1    5.82    1.21
  27  -1   1   28.51    1.77
  28  -1   1    3.14    0.75
  29  -1   1    0.84    1.03
  30  -1   1   32.15    2.33
   0  -2   1   -0.08    0.38
   1  -2   1  182.45    5.51
   2  -2   1  534.10   15.72
   3  -2   1  222.97    7.60
   4  -2   1   39.43    1.67
   5  -2   1  199.78    6.31
   6  -2   1  640.79   19.75
   7  -2   1  102.52    3.61
   8  -2   1  595.03   19.72
   9  -2   1  790.21   28.46
  10  -2   1  720.14   26.20
  11  -2   1  195.81    7.48
  12  -2   1  200.83    7.93
  13  -2   1  110.07    4.47
  14  -2   1   56.44    2.50
  15  -2   1    4.57    0.60
  16  -2   1   57.41    3.93
  17  -2   1   69.31    3.56
  18  -2   1  169.59    8.03
  19  -2   1   15.33    1.54
  20  -2   1  780.17   32.86
  21  -2   1   88.10    4.50
  22  -2   1  157.18    7.40
  23  -2   1   24.76    1.37
  24  -2   1   53.09    3.01
  25  -2   1    2.10    0.55
  26  -2   1   30.33    1.66
  27  -2   1    4.04    0.72
  28  -2   1    6.81    1.13
  29  -2   1    1.61    0.87
   0  -3   1   -0.30    0.58
   1  -3   1  307.55    9.29
   2  -3   1 1321.51   42.94
   3  -3   1 1229.50   38.11
   4  -3   1  621.33   18.38
   5  -3   1   30.06    1.36
   6  -3   1  175.67    5.64
   7  -3   1  290.69    9.85
   8  -3   1  622.00   21.23
   9  -3   1  198.58    7.54
  10  -3   1  234.41    8.53
  11  -3   1   62.28    2.51
  12  -3   1   22.94    1.35
  13  -3   1   42.29    1.89
  14  -3   1   47.01    2.32
  15  -3   1    5.64    0.97
  16  -3   1   37.12    2.69
  17  -3   1    3.94    0.80
  18  -3   1    8.66    1.39
  19  -3   1   90.42    5.16
  20  -3   1  130.77    7.24
  21  -3   1    2.38    0.62
  22  -3   1   20.09    1.57
  23  -3   1   16.58    1.34
  24  -3   1    1.73    0.56
  25  -3   1   11.77    1.27
  26  -3   1    2.71    0.65
  27  -3   1    1.93    1.55
  28  -3   1   11.85    1.47
   0  -4   1    0.13    0.27
   1  -4   1   43.63    1.56
   2  -4   1  167.88    5.35
   3  -4   1  218.11    6.80
   4  -4   1  460.45   14.11
   5  -4   1   14.27    0.73
   6  -4   1  106.20    3.62
   7  -4   1   48.66    1.88
   8  -4   1    7.07    0.68
   9  -4   1   12.04    0.85
  10  -4   1   10.17    0.90
  11  -4   1   39.95    1.75
  12  -4   1  105.19    4.27
  13  -4   1  160.90    7.59
  14  -4   1  435.45   17.71
  15  -4   1  299.29   12.60
  16  -4   1   64.27    3.24
  17  -4   1   80.14    3.95
  18  -4   1   13.22    2.18
  19  -4   1   24.32    1.76
  20  -4   1    0.76    0.56
  21  -4   1    3.30    0.73
  22  -4   1   53.38    3.09
  23  -4   1    8.22    1.54
  24  -4   1    0.86    0.73
  25  -4   1    0.99    0.77
  26  -4   1   13.03    1.55
  27  -4   1   37.80    2.29
   0  -5   1    0.09    0.32
   1  -5   1   10.07    0.73
   2  -5   1   30.87    1.27
   3  -5   1   24.49    1.17
   4  -5   1   41.37    1.62
   5  -5   1  118.33    4.45
   6  -5   1  402.62   13.31
   7  -5   1  150.11    5.16
   8  -5   1   88.30    3.19
   9  -5   1   69.38    3.48
  10  -5   1   44.43    1.84
  11  -5   1  196.86    8.75
  12  -5   1  115.95    5.22
  13  -5   1  154.64    6.25
  14  -5   1  628.80   27.52
  15  -5   1   94.55    5.39
  16  -5   1  137.60    8.81
  17  -5   1   60.25    3.72
  18  -5   1   84.57    4.29
  19  -5   1    3.38    0.92
  20  -5   1   21.93    2.19
  21  -5   1   31.22    2.29
  22  -5   1   46.68    3.47
  23  -5   1    9.37    2.54
  24  -5   1   20.12    2.75
  25  -5   1   27.60    4.14
   0  -6   1   -1.88    1.11
   1  -6   1    1.48    0.60
   2  -6   1   16.25    1.36
   3  -6   1    2.25    0.61
   4  -6   1  246.18    8.44
   5  -6   1  252.65    9.79
   6  -6   1  677.20   23.34
   7  -6   1  236.66    8.28
   8  -6   1   93.51    5.45
   9  -6   1  103.91    3.88
  10  -6   1   81.16    3.71
  11  -6   1   71.10    3.48
  12  -6   1   24.55    1.49
  13  -6   1    1.82    0.52
  14  -6   1   28.42    1.80
  15  -6   1    8.30    1.00
  16  -6   1   19.80    1.96
  17  -6   1   28.74    2.15
  18  -6   1   20.91    2.11
  19  -6   1   14.02    1.66
  20  -6   1   22.14    3.65
  21  -6   1    5.71    1.55
  22  -6   1    7.27    2.34
  23  -6   1    2.14    1.04
   0  -7   1   -0.67    1.28
   1  -7   1   17.49    1.26
   2  -7   1    9.05    1.02
   3  -7   1    5.48    0.75
   4  -7   1   40.46    1.88
   5  -7   1  302.22   10.74
   6  -7   1  190.37    7.30
   7  -7   1   33.09    1.90
   8  -7   1   66.43    2.98
   9  -7   1   37.47    2.33
  10  -7   1    0.78    0.54
  11  -7   1    7.13    0.93
  12  -7   1   89.95    4.63
  13  -7   1   11.33    1.40
  14  -7   1    9.52    1.38
  15  -7   1   19.53    2.97
  16  -7   1   22.83    2.35
  17  -7   1   11.32    2.40
  18  -7   1   20.08    3.74
  19  -7   1   -0.52    1.60
  20  -7   1    1.20    1.12
   0  -8   1    0.75    0.60
   1  -8   1    4.67    0.82
   2  -8   1    5.83    0.85
   3  -8   1    5.96    1.05
   4  -8   1    3.82    0.86
   5  -8   1   25.49    3.09
   6  -8   1   11.15    1.08
   7  -8   1   24.61    2.00
   8  -8   1    6.40    0.92
   9  -8   1   23.98    1.66
  10  -8   1    6.85    1.44
  11  -8   1    1.24    0.98
  12  -8   1   10.62    2.13
  13  -8   1   49.64    7.09
  14  -8   1   16.48    2.59
  15  -8   1   38.96    6.25
   0  -9   1    0.46    1.24
   1  -9   1    7.28    1.62
   2  -9   1   25.22    6.02
   3  -9   1   47.37    8.99
   4  -9   1   30.51    6.25
   5  -9   1    7.36    1.89
   6  -9   1   26.47    2.53
   7  -9   1    1.90    1.09
   8  -9   1   10.44    1.94
   1   9   2   -0.34    1.70
   2   9   2   21.33    2.67
   3   9   2   13.26    4.85
   4   9   2   11.39    1.84
   5   9   2    2.10    3.08
   6   9   2   20.71    2.95
   1   8   2   15.70    1.97
   2   8   2    8.17    1.16
   3   8   2   12.23    1.34
   4   8   2    6.45    1.08
   5   8   2   32.99    3.25
   6   8   2    6.14    2.33
   7   8   2    6.66    1.49
   8   8   2    2.24    1.32
   9   8   2    3.53    1.14
  10   8   2   10.97    1.68
  11   8   2    4.08    1.61
  12   8   2   35.34    5.09
  13   8   2   18.32    2.22
  14   8   2   21.20    3.88
   1   7   2    6.84    0.82
   2   7   2   26.76    1.61
   3   7   2    1.64    0.60
   4   7   2   23.87    1.49
   5   7   2   52.58    2.44
   6   7   2  114.20    4.90
   7   7   2   37.65    2.35
   8   7   2    1.00    0.70
   9   7   2   18.42    1.68
  10   7   2   30.07    1.96
  11   7   2    2.74    1.11
  12   7   2    1.88    1.43
  13   7   2   29.25    2.89
  14   7   2   11.76    1.81
  15   7   2    6.06    1.34
  16   7   2   47.59    5.40
  17   7   2   20.72    2.73
  18   7   2    5.62    1.96
  19   7   2    2.15    1.67
   1   6   2   50.72    2.17
   2   6   2   33.14    1.58
   3   6   2   88.83    3.43
   4   6   2  211.36    8.33
   5   6   2   52.26    2.30
   6   6   2  217.43    9.34
   7   6   2  155.18    8.15
   8   6   2   84.73    3.56
   9   6   2   28.95    1.56
  10   6   2   23.46    1.45
  11   6   2    9.42    0.97
  12   6   2   18.63    1.34
  13   6   2   23.80    1.48
  14   6   2   66.53    4.20
  15   6   2   16.22    1.41
  16   6   2   12.82    1.15
  17   6   2   25.52    2.12
  18   6   2    5.14    0.98
  19   6   2    7.23    1.29
  20   6   2    4.60    1.04
  21   6   2    4.53    1.28
  22   6   2   47.45    3.86
   1   5   2   52.96    2.09
   2   5   2  259.39    9.01
   3   5   2   28.75    1.33
   4   5   2  205.46    7.16
   5   5   2  252.28   12.92
   6   5   2  171.82    8.19
   7   5   2  125.41    5.52
   8   5   2   22.12    1.44
   9   5   2   67.99    4.09
  10   5   2   83.84    4.37
  11   5   2   29.80    2.07
  12   5   2   77.57    4.10
  13   5   2  149.12   10.11
  14   5   2  172.77    9.10
  15   5   2  186.23   11.40
  16   5   2   17.43    1.23
  17   5   2   16.27    1.33
  18   5   2   15.52    1.24
  19   5   2   48.53    2.70
  20   5   2   47.91    2.58
  21   5   2   10.90    1.37
  22   5   2    2.05    1.38
  23   5   2    0.48    0.84
  24   5   2    7.16    1.46
  25   5   2   21.81    3.06
   1   4   2  128.55    4.63
   2   4   2  632.12   25.15
   3   4   2  266.85    8.91
   4   4   2  227.91    9.72
   5   4   2   22.76    1.03
   6   4   2   48.61    2.32
   7   4   2   19.13    1.43
   8   4   2   35.72    1.81
   9   4   2  113.19    6.77
  10   4   2  144.67    7.59
  11   4   2  224.39    9.15
  12   4   2   77.18    3.94
  13   4   2   93.89    4.75
  14   4   2  218.77   12.12
  15   4   2  401.36   16.82
  16   4   2   92.48    4.97
  17   4   2   16.06    1.06
  18   4   2   85.08    4.06
  19   4   2   16.62    1.37
  20   4   2    6.48    0.78
  21   4   2   13.23    1.17
  22   4   2    6.18    1.00
  23   4   2    2.58    0.76
  24   4   2    3.05    0.90
  25   4   2    4.20    1.34
  26   4   2   33.01    2.36
   1   3   2  564.71   18.90
   2   3   2   17.56    0.94
   3   3   2   67.42    2.69
   4   3   2  358.43   13.10
   5   3   2  102.84    5.19
   6   3   2  435.52   16.43
   7   3   2  219.85    9.62
   8   3   2   26.65    1.44
   9   3   2  196.39    8.23
  10   3   2   37.14    1.92
  11   3   2   99.54    6.38
  12   3   2   19.82    0.95
  13   3   2  202.11   11.89
  14   3   2  471.86   25.26
  15   3   2  120.79    4.59
  16   3   2   27.95    1.89
  17   3   2   29.69    1.97
  18   3   2   26.88    1.51
  19   3   2   52.29    2.71
  20   3   2  106.66    4.53
  21   3   2   31.24    1.92
  22   3   2   55.78    2.88
  23   3   2   56.32    2.54
  24   3   2   41.32    2.16
  25   3   2   -0.43    1.57
  26   3   2    3.47    1.21
  27   3   2    4.98    1.29
  28   3   2   19.57    3.77
   1   2   2  396.53   15.23
   2   2   2   66.64    2.52
   3   2   2  103.05    3.84
   4   2   2  264.22    9.45
   5   2   2   58.34    2.74
   6   2   2   81.66    5.34
   7   2   2  993.02   68.50
   8   2   2  380.33   19.97
   9   2   2   26.36    1.87
  10   2   2   47.60    3.04
  11   2   2  381.83   15.18
  12   2   2  176.64    7.35
  13   2   2   34.92    1.62
  14   2   2   35.75    2.08
  15   2   2  161.07    6.96
  16   2   2   69.00    3.46
  17   2   2  140.11    8.37
  18   2   2   29.52    1.55
  19   2   2  267.45   10.33
  20   2   2  378.99   15.53
  21   2   2   99.75    4.21
  22   2   2    7.36    1.08
  23   2   2   41.17    2.26
  24   2   2   29.96    2.44
  25   2   2   12.22    1.21
  26   2   2   38.69    2.33
  27   2   2    1.18    1.10
  28   2   2   34.39    2.43
  29   2   2    2.30    1.10
   2   1   2  397.05   14.96
   3   1   2  247.72    9.06
   4   1   2  684.02   39.05
   5   1   2  150.84    8.39
   6   1   2  440.23   16.46
   7   1   2   72.75    3.49
   8   1   2  754.67   28.95
   9   1   2   14.32    1.02
  10   1   2  407.75   13.80
  11   1   2   50.74    1.83
  12   1   2  244.78    8.69
  13   1   2   42.15    2.05
  14   1   2   65.52    2.54
  15   1   2  131.33    5.14
  16   1   2  247.60    9.15
  17   1   2   46.97    2.07
  18   1   2  113.19    4.41
  19   1   2  534.67   20.21
  20   1   2  232.20    8.99
  21   1   2    7.68    1.37
  22   1   2   99.80    4.20
  23   1   2   99.70    5.09
  24   1   2   15.34    1.24
  25   1   2   35.05    1.98
  26   1   2    3.18    0.78
  27   1   2    7.61    1.13
  28   1   2    1.83    0.82
  29   1   2   24.26    3.64
   1   0   2    6.39    0.56
   3   0   2   11.81    1.05
   4   0   2 4302.24  294.46
   5   0   2    2.01    0.25
   6   0   2   35.90    2.14
   7   0   2    0.44    0.23
   8   0   2  209.88    7.60
   9   0   2    0.99    0.23
  10   0   2  509.23   17.22
  11   0   2    1.82    0.33
  12   0   2  985.54   33.78
  13   0   2    1.04    0.34
  14   0   2    8.08    0.68
  15   0   2    0.19    0.31
  16   0   2  177.60    6.70
  17   0   2    0.36    0.40
  18   0   2  136.80    5.80
  19   0   2   -0.27    1.12
  20   0   2  389.38   15.17
  21   0   2   -0.14    1.18
  22   0   2   18.08    1.24
  23   0   2   -0.40    1.11
  24   0   2   13.37    1.32
  25   0   2    0.11    0.53
  26   0   2   36.71    2.39
  27   0   2    0.65    0.61
  28   0   2   24.89    1.73
  29   0   2    0.86    1.10
   1  -1   2 9589.24  889.19
   2  -1   2  384.86   12.21
   3  -1   2  235.25    7.69
   4  -1   2  660.50   35.23
   5  -1   2  143.72    5.03
   6  -1   2  416.37   17.99
   7  -1   2   69.63    2.63
   8  -1   2  733.91   31.02
   9  -1   2   14.68    0.82
  10  -1   2  380.81   14.52
  11  -1   2   45.28    2.58
  12  -1   2  224.34    8.85
  13  -1   2   38.84    1.87
  14  -1   2   61.05    2.51
  15  -1   2  121.58    4.72
  16  -1   2  241.60    9.10
  17  -1   2   46.76    2.10
  18  -1   2  106.24    4.35
  19  -1   2  513.10   19.95
  20  -1   2  223.85    9.61
  21  -1   2   10.21    1.05
  22  -1   2   97.02    4.17
  23  -1   2   99.71    5.74
  24  -1   2   15.50    1.31
  25  -1   2   35.41    2.14
  26  -1   2    2.92    0.79
  27  -1   2    7.19    0.94
  28  -1   2    2.01    0.77
  29  -1   2   20.73    1.78
   0  -2   2  391.40   13.12
   1  -2   2  388.30   11.96
   2  -2   2   62.91    2.41
   3  -2   2  101.40    3.50
   4  -2   2  257.72    8.45
   5  -2   2   52.19    1.86
   6  -2   2   78.47    3.44
   7  -2   2 1004.72   31.66
   8  -2   2  412.32   13.97
   9  -2   2   24.98    1.31
  10  -2   2   47.76    2.05
  11  -2   2  373.21   16.90
  12  -2   2  159.56   11.25
  13  -2   2   33.20    2.79
  14  -2   2   34.88    3.00
  15  -2   2  143.10    7.04
  16  -2   2   65.08    3.09
  17  -2   2  131.25    6.33
  18  -2   2   31.17    2.61
  19  -2   2  251.61   10.02
  20  -2   2  355.13   14.13
  21  -2   2   97.53    4.38
  22  -2   2    5.88    0.72
  23  -2   2   40.66    2.79
  24  -2   2   30.68    1.64
  25  -2   2   12.31    1.74
  26  -2   2   37.47    2.28
  27  -2   2    1.11    0.61
  28  -2   2   34.01    3.39
  29  -2   2    2.97    1.19
   0  -3   2   12.17    0.65
   1  -3   2  558.30   17.32
   2  -3   2   17.08    0.99
   3  -3   2   64.55    2.28
   4  -3   2  349.34   11.09
   5  -3   2  101.86    3.44
   6  -3   2  454.31   14.53
   7  -3   2  230.63    7.38
   8  -3   2   25.41    1.11
   9  -3   2  193.11    6.65
  10  -3   2   36.98    1.57
  11  -3   2  100.22    4.56
  12  -3   2   18.82    1.11
  13  -3   2  193.48    8.94
  14  -3   2  428.54   17.50
  15  -3   2  105.98    4.80
  16  -3   2   30.10    3.11
  17  -3   2   28.03    2.62
  18  -3   2   27.84    4.34
  19  -3   2   47.29    3.35
  20  -3   2  100.86    7.45
  21  -3   2   27.20    1.75
  22  -3   2   49.16    2.81
  23  -3   2   54.22    3.47
  24  -3   2   43.09    2.44
  25  -3   2    1.15    0.68
  26  -3   2    4.32    0.78
  27  -3   2    6.29    1.04
  28  -3   2   22.55    1.95
   0  -4   2   24.61    1.19
   1  -4   2  126.60    4.09
   2  -4   2  613.92   19.75
   3  -4   2  261.41    8.55
   4  -4   2  229.93    7.55
   5  -4   2   22.88    1.21
   6  -4   2   46.06    2.02
   7  -4   2   19.72    1.04
   8  -4   2   38.28    1.57
   9  -4   2  118.48    4.31
  10  -4   2  149.08    5.37
  11  -4   2  236.70    8.69
  12  -4   2   74.10    2.98
  13  -4   2   93.39    5.51
  14  -4   2  202.80    8.74
  15  -4   2  371.87   17.40
  16  -4   2   80.03    4.12
  17  -4   2   17.90    1.57
  18  -4   2   71.89    3.78
  19  -4   2   11.68    1.32
  20  -4   2    5.77    0.88
  21  -4   2   11.21    1.35
  22  -4   2    8.88    1.31
  23  -4   2    3.53    0.97
  24  -4   2    3.63    0.84
  25  -4   2    4.53    0.86
  26  -4   2   33.19    2.27
   0  -5   2  135.72    4.68
   1  -5   2   51.90    1.95
   2  -5   2  262.42    8.43
   3  -5   2   28.21    1.24
   4  -5   2  203.26    6.91
   5  -5   2  251.36    8.48
   6  -5   2  174.05    5.97
   7  -5   2  128.36    4.81
   8  -5   2   23.85    1.26
   9  -5   2   66.22    3.15
  10  -5   2   83.23    3.47
  11  -5   2   28.06    1.67
  12  -5   2   75.32    5.70
  13  -5   2  132.24    6.42
  14  -5   2  180.01   10.50
  15  -5   2  190.70   10.71
  16  -5   2   19.72    2.19
  17  -5   2   15.32    1.43
  18  -5   2   18.32    2.27
  19  -5   2   42.51    2.71
  20  -5   2   42.94    3.31
  21  -5   2   10.98    1.87
  22  -5   2    1.83    1.06
  23  -5   2    1.84    0.86
  24  -5   2    9.30    2.87
  25  -5   2   19.17    3.20
   0  -6   2   21.77    1.51
   1  -6   2   49.99    2.12
   2  -6   2   30.96    1.53
   3  -6   2   87.14    3.17
   4  -6   2  217.88    7.71
   5  -6   2   54.86    2.25
   6  -6   2  222.29   10.20
   7  -6   2  143.56    6.11
   8  -6   2   83.96    3.39
   9  -6   2   31.05    1.99
  10  -6   2   21.88    2.17
  11  -6   2    9.00    0.97
  12  -6   2   17.43    1.97
  13  -6   2   27.50    2.64
  14  -6   2   61.27    3.86
  15  -6   2   18.08    2.11
  16  -6   2   12.91    1.36
  17  -6   2   27.86    1.93
  18  -6   2    5.85    0.95
  19  -6   2    7.85    1.73
  20  -6   2    4.74    1.22
  21  -6   2    4.26    1.31
  22  -6   2   40.33    4.25
   0  -7   2  143.32    5.36
   1  -7   2    5.71    0.80
   2  -7   2   28.17    1.63
   3  -7   2    0.84    0.59
   4  -7   2   24.98    1.56
   5  -7   2   56.56    2.32
   6  -7   2  115.90    4.44
   7  -7   2   40.50    2.14
   8  -7   2    0.99    0.54
   9  -7   2   16.54    1.67
  10  -7   2   30.35    1.80
  11  -7   2    2.58    0.76
  12  -7   2    1.93    0.84
  13  -7   2   31.92    2.13
  14  -7   2   11.33    1.61
  15  -7   2    8.57    1.11
  16  -7   2   45.20    4.32
  17  -7   2   22.89    2.78
  18  -7   2    6.94    1.36
  19  -7   2    3.73    1.37
   0  -8   2    9.98    1.11
   1  -8   2   15.51    1.27
   2  -8   2    7.31    0.91
   3  -8   2   12.54    1.49
   4  -8   2    7.56    1.03
   5  -8   2   35.06    1.92
   6  -8   2    6.56    0.90
   7  -8   2   10.24    1.09
   8  -8   2    2.01    0.69
   9  -8   2    1.91    0.74
  10  -8   2   11.17    1.32
  11  -8   2    2.86    2.65
  12  -8   2   31.41    4.08
  13  -8   2   12.46    1.82
  14  -8   2   27.45    2.78
   0  -9   2   13.69    3.23
   1  -9   2    0.14    1.38
   2  -9   2   23.65    4.92
   3  -9   2   14.81    2.35
   4  -9   2   12.86    1.78
   5  -9   2    2.93    3.01
   6  -9   2   22.77    3.17
   1   8   3    4.22    1.12
   2   8   3   34.97    3.38
   3   8   3   31.81    4.84
   4   8   3    3.94    2.49
   5   8   3   93.81    8.71
   6   8   3   26.95    3.61
   7   8   3   34.79    4.17
   8   8   3   14.38    2.40
   9   8   3    1.78    2.05
  10   8   3    1.35    1.94
  11   8   3   26.23    4.11
  12   8   3   11.72    5.84
   1   7   3   17.89    1.44
   2   7   3    6.99    0.88
   3   7   3   27.89    1.71
   4   7   3   71.90    3.68
   5   7   3  111.11    4.92
   6   7   3   76.98    4.25
   7   7   3  140.99    7.31
   8   7   3   65.94    3.84
   9   7   3   20.67    1.88
  10   7   3   12.90    1.56
  11   7   3   23.89    2.09
  12   7   3    3.19    1.34
  13   7   3   31.47    2.78
  14   7   3   59.64    4.08
  15   7   3    1.52    1.14
  16   7   3    4.01    1.92
  17   7   3   11.54    3.65
   1   6   3   15.30    1.32
   2   6   3   40.99    2.53
   3   6   3   17.99    1.31
   4   6   3   51.85    2.92
   5   6   3   56.60    2.55
   6   6   3   77.34    3.59
   7   6   3  108.71    5.81
   8   6   3  184.80    9.41
   9   6   3   21.17    1.64
  10   6   3   92.98    7.10
  11   6   3   44.22    2.66
  12   6   3   35.77    1.85
  13   6   3  170.75    9.18
  14   6   3   59.22    3.30
  15   6   3    6.69    1.02
  16   6   3   22.61    2.00
  17   6   3   73.91    6.52
  18   6   3   48.52    2.79
  19   6   3   21.07    2.07
  20   6   3   25.18    3.87
  21   6   3    0.82    1.03
   1   5   3    2.31    0.45
   2   5   3   69.04    3.11
   3   5   3   94.50    3.92
   4   5   3  104.76    6.91
   5   5   3  496.24   22.04
   6   5   3  204.41    9.31
   7   5   3   22.33    1.91
   8   5   3   96.50    3.94
   9   5   3   17.10    1.07
  10   5   3   55.56    3.43
  11   5   3   36.68    2.00
  12   5   3  184.82    7.95
  13   5   3  166.04    9.31
  14   5   3   78.28    4.51
  15   5   3   55.53    3.06
  16   5   3   29.53    1.66
  17   5   3    3.59    0.65
  18   5   3   55.67    7.55
  19   5   3    4.98    0.91
  20   5   3   11.16    1.16
  21   5   3   12.60    1.70
  22   5   3    1.93    0.82
  23   5   3   21.54    1.94
  24   5   3    0.55    1.17
   1   4   3  304.51   13.07
   2   4   3  155.15    6.04
   3   4   3  201.13    9.00
   4   4   3   59.75    2.82
   5   4   3   91.48    3.84
   6   4   3  123.52    6.51
   7   4   3   14.83    0.89
   8   4   3   97.94    4.50
   9   4   3  194.75    9.61
  10   4   3    5.11    0.52
  11   4   3   33.51    1.78
  12   4   3  118.06    5.79
  13   4   3   89.75    4.81
  14   4   3   25.83    1.25
  15   4   3   22.59    1.53
  16   4   3  134.08    6.35
  17   4   3  203.53   10.88
  18   4   3  154.55    7.67
  19   4   3    5.72    0.74
  20   4   3    7.14    0.84
  21   4   3   15.42    2.12
  22   4   3   18.00    1.94
  23   4   3   12.45    1.59
  24   4   3    3.95    0.93
  25   4   3   40.89    2.70
   1   3   3  233.72   10.56
   2   3   3   49.56    2.40
   3   3   3   61.83    2.88
   4   3   3  220.50    8.51
   5   3   3   62.04    2.35
   6   3   3   83.49    3.33
   7   3   3   50.60    2.33
   8   3   3   50.53    2.98
   9   3   3  137.76    5.50
  10   3   3  149.90    5.98
  11   3   3    3.08    0.41
  12   3   3   56.96    3.32
  13   3   3  278.52   15.69
  14   3   3   27.13    1.77
  15   3   3   92.92    4.25
  16   3   3  120.72    6.05
  17   3   3    2.66    0.65
  18   3   3  156.52    7.87
  19   3   3  131.95    6.04
  20   3   3   46.86    2.91
  21   3   3   88.79    4.13
  22   3   3   89.23    4.12
  23   3   3    4.00    0.88
  24   3   3   17.27    1.43
  25   3   3    1.84    0.79
  26   3   3   10.10    1.78
  27   3   3   36.62    2.48
   1   2   3  155.16    5.79
   2   2   3  615.46   20.66
   3   2   3  325.29   12.63
   4   2   3  280.33   10.65
   5   2   3  263.38   10.37
   6   2   3  189.80    8.57
   7   2   3  438.52   36.64
   8   2   3  332.53   22.93
   9   2   3   54.95    2.85
  10   2   3  274.57    9.31
  11   2   3  342.69   12.72
  12   2   3   48.63    1.98
  13   2   3   33.35    1.88
  14   2   3   28.25    1.82
  15   2   3   28.51    1.56
  16   2   3    8.55    0.75
  17   2   3    2.71    0.56
  18   2   3  106.11    4.93
  19   2   3    0.42    0.51
  20   2   3   23.30    1.35
  21   2   3   26.40    1.92
  22   2   3  123.88    5.24
  23   2   3   45.37    2.36
  24   2   3   69.92    3.33
  25   2   3    8.09    1.37
  26   2   3   14.22    2.44
  27   2   3    2.29    0.85
  28   2   3    5.93    1.15
   1   1   3  314.39   14.47
   2   1   3  104.91    4.28
   3   1   3  217.85   14.29
   4   1   3   27.04    3.16
   5   1   3  388.11   15.83
   6   1   3   61.64    2.74
   7   1   3   22.57    1.45
   8   1   3  482.59   23.22
   9   1   3  469.79   17.20
  10   1   3  200.09    7.10
  11   1   3    8.61    0.64
  12   1   3   78.07    2.97
  13   1   3   30.75    1.39
  14   1   3   94.41    3.71
  15   1   3   16.64    0.93
  16   1   3   39.53    1.77
  17   1   3  112.78    4.45
  18   1   3  347.30   13.03
  19   1   3  228.08    8.93
  20   1   3   29.62    1.73
  21   1   3   52.30    3.14
  22   1   3   16.45    1.49
  23   1   3   22.80    1.51
  24   1   3    4.84    1.00
  25   1   3    1.83    0.69
  26   1   3    9.73    1.33
  27   1   3    2.05    1.56
  28   1   3   13.10    3.49
   0   0   3    0.16    0.23
   1   0   3   -0.05    0.50
   2   0   3  275.44   10.03
   3   0   3    3.01    0.35
   4   0   3 1671.68   67.33
   5   0   3    2.76    0.42
   6   0   3  222.57    7.71
   7   0   3    0.45    0.22
   8   0   3   10.86    0.69
   9   0   3    0.39    0.24
  10   0   3  210.72    7.62
  11   0   3    4.21    0.67
  12   0   3 1680.68   71.75
  13   0   3    3.70    0.64
  14   0   3  139.67    5.20
  15   0   3    0.67    0.36
  16   0   3   73.82    3.00
  17   0   3    0.96    0.46
  18   0   3  490.48   18.77
  19   0   3    2.34    0.60
  20   0   3  108.12    4.96
  21   0   3    0.44    0.54
  22   0   3   82.96    3.81
  23   0   3    0.44    0.51
  24   0   3   92.79    4.16
  25   0   3    0.81    0.68
  26   0   3   35.11    2.63
  27   0   3    0.60    0.79
  28   0   3    0.92    1.18
  29   0   3    0.19    1.64
   0  -1   3    0.19    0.26
   1  -1   3  306.62    9.90
   2  -1   3   98.84    3.40
   3  -1   3  208.23    6.91
   4  -1   3   27.45    1.22
   5  -1   3  394.78   12.91
   6  -1   3   62.23    3.25
   7  -1   3   20.43    1.36
   8  -1   3  472.04   15.58
   9  -1   3  464.83   15.99
  10  -1   3  194.85    8.23
  11  -1   3    7.54    0.78
  12  -1   3   73.53    3.24
  13  -1   3   29.07    1.57
  14  -1   3   94.47    4.01
  15  -1   3   15.81    1.07
  16  -1   3   36.13    1.96
  17  -1   3  112.95    4.51
  18  -1   3  330.36   12.86
  19  -1   3  227.97    9.84
  20  -1   3   30.16    1.89
  21  -1   3   49.78    2.52
  22  -1   3   17.05    1.54
  23  -1   3   24.68    1.56
  24  -1   3    5.19    0.98
  25  -1   3    2.08    0.71
  26  -1   3    8.81    1.09
  27  -1   3    1.45    0.68
  28  -1   3   16.12    2.21
   0  -2   3    0.41    0.38
   1  -2   3  153.16    5.57
   2  -2   3  605.45   19.68
   3  -2   3  313.35   10.41
   4  -2   3  272.66    9.01
   5  -2   3  247.66    8.38
   6  -2   3  178.01    6.12
   7  -2   3  410.23   14.47
   8  -2   3  305.31   10.85
   9  -2   3   51.80    2.14
  10  -2   3  245.24    9.08
  11  -2   3  318.70   14.50
  12  -2   3   48.44    2.38
  13  -2   3   31.64    1.82
  14  -2   3   29.69    1.88
  15  -2   3   28.18    2.38
  16  -2   3    7.64    0.76
  17  -2   3    3.37    0.63
  18  -2   3  102.08    4.77
  19  -2   3    1.29    0.59
  20  -2   3   23.11    1.35
  21  -2   3   28.37    1.73
  22  -2   3  121.24    5.28
  23  -2   3   45.46    2.75
  24  -2   3   70.58    4.12
  25  -2   3    9.11    1.04
  26  -2   3   20.66    1.59
  27  -2   3    4.05    0.84
  28  -2   3    5.76    1.24
   0  -3   3    0.80    0.33
   1  -3   3  228.57    7.50
   2  -3   3   50.57    1.90
   3  -3   3   63.01    2.27
   4  -3   3  217.29    7.15
   5  -3   3   62.53    2.82
   6  -3   3   85.00    3.57
   7  -3   3   50.30    1.92
   8  -3   3   49.75    2.70
   9  -3   3  136.99    5.71
  10  -3   3  147.45    6.62
  11  -3   3    2.86    0.62
  12  -3   3   60.72    2.78
  13  -3   3  281.71   18.02
  14  -3   3   27.54    2.69
  15  -3   3   92.19    4.52
  16  -3   3  120.77   13.15
  17  -3   3    2.52    0.69
  18  -3   3  144.29    6.59
  19  -3   3  126.61    7.67
  20  -3   3   42.85    2.89
  21  -3   3   84.89    5.03
  22  -3   3   82.59    4.95
  23  -3   3    4.52    0.85
  24  -3   3   17.42    1.43
  25  -3   3    1.90    0.65
  26  -3   3   11.29    1.25
  27  -3   3   40.35    2.85
   0  -4   3    3.36    0.55
   1  -4   3  303.99   10.08
   2  -4   3  151.56    5.16
   3  -4   3  198.72    6.71
   4  -4   3   59.38    2.26
   5  -4   3   88.84    3.23
   6  -4   3  120.16    4.27
   7  -4   3   15.01    1.07
   8  -4   3   99.01    3.56
   9  -4   3  195.83    6.99
  10  -4   3    3.67    0.59
  11  -4   3   32.90    1.95
  12  -4   3  118.75    4.57
  13  -4   3   92.08    5.38
  14  -4   3   25.97    1.66
  15  -4   3   26.58    1.59
  16  -4   3  123.11    5.81
  17  -4   3  189.30   12.19
  18  -4   3  137.54    6.65
  19  -4   3    6.80    0.95
  20  -4   3    7.02    1.02
  21  -4   3   11.90    1.63
  22  -4   3   20.41    2.15
  23  -4   3   11.13    2.02
  24  -4   3    4.35    1.17
  25  -4   3   41.09    2.52
   0  -5   3   -0.07    1.08
   1  -5   3    2.02    0.53
   2  -5   3   68.18    2.67
   3  -5   3   88.11    3.35
   4  -5   3   98.56    3.67
   5  -5   3  500.67   16.94
   6  -5   3  199.89    7.05
   7  -5   3   23.00    1.30
   8  -5   3   97.71    3.73
   9  -5   3   17.29    1.22
  10  -5   3   54.69    2.72
  11  -5   3   34.31    2.31
  12  -5   3  180.82    8.31
  13  -5   3  163.59    8.68
  14  -5   3   77.09    3.41
  15  -5   3   52.74    3.60
  16  -5   3   28.11    1.92
  17  -5   3    3.94    0.87
  18  -5   3   55.10    3.28
  19  -5   3    8.34    1.15
  20  -5   3   14.24    1.42
  21  -5   3   12.14    1.88
  22  -5   3    1.52    0.89
  23  -5   3   19.63    4.74
  24  -5   3    0.70    0.92
   0  -6   3   -1.23    1.15
   1  -6   3   16.14    1.21
   2  -6   3   40.85    2.34
   3  -6   3   18.32    1.30
   4  -6   3   51.46    2.15
   5  -6   3   53.31    2.56
   6  -6   3   77.38    3.42
   7  -6   3  114.49    5.47
   8  -6   3  192.89    7.36
   9  -6   3   23.73    2.33
  10  -6   3  100.86    4.02
  11  -6   3   42.26    2.29
  12  -6   3   37.25    2.07
  13  -6   3  169.82   10.31
  14  -6   3   58.31    5.58
  15  -6   3    8.41    1.65
  16  -6   3   22.14    2.64
  17  -6   3   66.79    3.97
  18  -6   3   41.19    2.98
  19  -6   3   19.42    3.02
  20  -6   3   23.39    3.57
  21  -6   3    2.05    1.25
   0  -7   3   -0.11    1.72
   1  -7   3   16.80    1.39
   2  -7   3    7.03    0.99
   3  -7   3   27.85    1.75
   4  -7   3   69.63    3.27
   5  -7   3  106.10    4.92
   6  -7   3   83.12    5.03
   7  -7   3  149.05    6.81
   8  -7   3   65.41    3.17
   9  -7   3   19.83    2.08
  10  -7   3   13.84    3.46
  11  -7   3   23.31    2.82
  12  -7   3    4.52    1.04
  13  -7   3   29.96    1.94
  14  -7   3   58.03    4.68
  15  -7   3    3.31    1.98
  16  -7   3    6.39    1.20
  17  -7   3   16.59    2.27
   0  -8   3    0.21    0.71
   1  -8   3    5.22    0.97
   2  -8   3   40.06    2.54
   3  -8   3   35.34    3.21
   4  -8   3    4.61    0.95
   5  -8   3   96.60    5.86
   6  -8   3   24.47    2.42
   7  -8   3   34.74    2.20
   8  -8   3   14.25    1.76
   9  -8   3    2.72    1.36
  10  -8   3    3.04    0.98
  11  -8   3   31.18    3.08
  12  -8   3   11.34    1.93
   1   8   4    4.55    2.18
   2   8   4    3.69    2.38
   3   8   4   24.01    3.68
   4   8   4   34.82    4.66
   5   8   4    5.83    3.52
   6   8   4    3.21    1.49
   7   8   4   13.92    2.88
   8   8   4   11.03    3.96
   9   8   4   12.13    2.26
   1   7   4    5.45    1.38
   2   7   4   11.43    1.81
   3   7   4    3.85    1.92
   4   7   4   81.56    5.61
   5   7   4   12.53    5.35
   6   7   4   63.21    4.68
   7   7   4   51.40    4.01
   8   7   4   29.07    2.97
   9   7   4   34.50    4.97
  10   7   4    3.03    2.65
  11   7   4   15.12    2.79
  12   7   4   55.60    4.54
  13   7   4   20.95    4.18
  14   7   4    3.64    1.65
  15   7   4   37.31   10.62
   1   6   4    5.46    0.87
   2   6   4    6.58    0.93
   3   6   4    3.32    0.74
   4   6   4   71.57    4.27
   5   6   4   35.99    2.85
   6   6   4   41.71    2.49
   7   6   4    5.93    0.98
   8   6   4   10.49    0.99
   9   6   4   25.76    2.54
  10   6   4   61.85    4.42
  11   6   4   26.25    1.72
  12   6   4   37.87    2.22
  13   6   4   33.33    3.24
  14   6   4   57.36    4.42
  15   6   4   89.31    6.13
  16   6   4   10.48    6.66
  17   6   4   23.68    2.83
  18   6   4   26.88    4.19
   1   5   4   12.89    1.07
   2   5   4  258.49   12.03
   3   5   4  134.29    6.67
   4   5   4  159.46    9.68
   5   5   4  123.93   16.78
   6   5   4   61.46    3.89
   7   5   4    4.42    0.77
   8   5   4   25.33    1.36
   9   5   4   96.57    4.61
  10   5   4  118.32    7.76
  11   5   4   16.65    1.78
  12   5   4   75.42    4.56
  13   5   4   68.52    3.12
  14   5   4   28.54    1.66
  15   5   4   44.12    2.81
  16   5   4   17.48    2.18
  17   5   4    6.72    0.91
  18   5   4    7.43    1.12
  19   5   4   17.38    2.03
  20   5   4    2.50    2.17
  21   5   4   16.32    3.00
  22   5   4    6.90    1.76
   1   4   4   48.91    2.47
   2   4   4    5.44    0.63
   3   4   4   36.18    1.91
   4   4   4   43.80    2.34
   5   4   4  239.56   12.10
   6   4   4   56.94    3.35
   7   4   4  126.21    6.88
   8   4   4   68.53    3.97
   9   4   4   41.99    2.32
  10   4   4   28.54    1.91
  11   4   4   12.41    0.87
  12   4   4   33.52    1.79
  13   4   4   47.25    2.53
  14   4   4   33.71    2.09
  15   4   4   44.77    2.18
  16   4   4   50.94    2.32
  17   4   4   18.70    1.19
  18   4   4   31.18    1.86
  19   4   4   10.91    1.17
  20   4   4   14.37    1.29
  21   4   4   28.25    1.92
  22   4   4   26.25    1.98
  23   4   4    1.17    0.80
  24   4   4    2.05    0.95
   1   3   4   46.77    2.20
   2   3   4   50.07    2.24
   3   3   4   31.82    2.29
   4   3   4  102.84    4.14
   5   3   4   23.58    1.91
   6   3   4   55.58    4.08
   7   3   4    2.74    0.43
   8   3   4  116.15    5.05
   9   3   4   15.60    0.85
  10   3   4   31.19    2.15
  11   3   4   18.24    1.29
  12   3   4  253.32   14.05
  13   3   4   41.12    1.92
  14   3   4  144.39    5.73
  15   3   4  327.51   17.57
  16   3   4   63.68    3.40
  17   3   4    9.32    0.88
  18   3   4  120.89    5.32
  19   3   4  143.61    6.58
  20   3   4  180.03    9.01
  21   3   4   61.94    4.69
  22   3   4    3.82    0.78
  23   3   4   27.84    1.88
  24   3   4    5.81    1.06
  25   3   4    5.80    1.47
   1   2   4  786.93   29.66
   2   2   4  617.17   27.64
   3   2   4   13.60    1.24
   4   2   4   49.10    2.89
   5   2   4  395.01   23.62
   6   2   4   66.25    4.24
   7   2   4   82.95    4.54
   8   2   4  138.18    6.28
   9   2   4   93.75    4.33
  10   2   4   14.45    0.87
  11   2   4   89.17    4.77
  12   2   4   37.96    1.95
  13   2   4    6.54    0.69
  14   2   4   84.01    3.61
  15   2   4  126.40    6.10
  16   2   4    7.48    0.77
  17   2   4   47.47    2.38
  18   2   4   95.44    4.69
  19   2   4   31.34    1.65
  20   2   4    7.49    0.94
  21   2   4   14.22    1.31
  22   2   4   14.76    1.50
  23   2   4   11.98    1.97
  24   2   4   84.50    4.27
  25   2   4   18.84    1.94
  26   2   4   19.97    2.52
   1   1   4 2577.87  109.29
   2   1   4 1603.78   59.03
   3   1   4  491.98   30.15
   4   1   4  599.46   28.40
   5   1   4  184.72    9.19
   6   1   4  498.30   34.36
   7   1   4  148.50    8.74
   8   1   4   88.83    4.48
   9   1   4   27.88    1.58
  10   1   4   13.80    1.12
  11   1   4   36.74    1.72
  12   1   4  144.32    5.61
  13   1   4   72.52    2.95
  14   1   4   30.94    1.84
  15   1   4  177.63    6.80
  16   1   4   31.75    1.61
  17   1   4   10.79    1.08
  18   1   4  175.36    6.98
  19   1   4    5.54    0.90
  20   1   4   38.17    2.05
  21   1   4   49.60    2.64
  22   1   4   19.87    1.41
  23   1   4    7.51    1.09
  24   1   4   13.76    1.94
  25   1   4    2.57    1.38
  26   1   4    2.31    1.01
  27   1   4   16.78    1.91
   0   0   4   69.78    3.09
   1   0   4    0.15    0.34
   2   0   4  177.00    6.88
   3   0   4    1.68    0.52
   4   0   4  458.88   17.16
   5   0   4    4.03    0.58
   6   0   4  298.51   10.75
   7   0   4    1.05    0.27
   8   0   4   93.77    3.53
   9   0   4    1.14    0.45
  10   0   4   75.44    2.84
  11   0   4    1.53    0.37
  12   0   4  319.29   11.76
  13   0   4    1.74    0.42
  14   0   4   61.34    2.83
  15   0   4    3.44    0.82
  16   0   4  317.55   12.17
  17   0   4    4.43    0.69
  18   0   4  597.45   25.79
  19   0   4    3.00    0.77
  20   0   4  311.14   12.36
  21   0   4    1.65    0.63
  22   0   4   96.21    4.23
  23   0   4    1.72    0.64
  24   0   4   74.89    4.20
  25   0   4    1.22    1.21
  26   0   4   15.05    1.74
  27   0   4   -0.12    2.48
   0  -1   4  512.83   17.74
   1  -1   4 2531.77  163.04
   2  -1   4 1583.96   58.50
   3  -1   4  477.86   18.96
   4  -1   4  596.55   22.29
   5  -1   4  185.73    6.60
   6  -1   4  468.82   15.88
   7  -1   4  143.09    5.11
   8  -1   4   83.14    3.28
   9  -1   4   24.87    1.25
  10  -1   4   13.36    0.95
  11  -1   4   34.79    1.55
  12  -1   4  145.25    6.07
  13  -1   4   74.10    3.31
  14  -1   4   31.54    1.62
  15  -1   4  174.55    6.83
  16  -1   4   31.26    1.87
  17  -1   4   12.88    2.30
  18  -1   4  175.90    7.60
  19  -1   4    8.09    1.02
  20  -1   4   39.05    2.37
  21  -1   4   52.05    2.57
  22  -1   4   21.20    2.10
  23  -1   4    8.45    1.18
  24  -1   4   18.15    1.61
  25  -1   4    3.06    1.12
  26  -1   4    3.30    3.61
  27  -1   4   18.56    2.20
   0  -2   4 1184.13   39.78
   1  -2   4  797.48   26.57
   2  -2   4  597.77   21.92
   3  -2   4   14.11    0.90
   4  -2   4   46.13    1.89
   5  -2   4  377.46   12.83
   6  -2   4   59.84    2.85
   7  -2   4   84.02    3.54
   8  -2   4  139.88    5.32
   9  -2   4   88.67    3.66
  10  -2   4   14.40    0.93
  11  -2   4   83.19    3.24
  12  -2   4   37.15    1.74
  13  -2   4    6.36    0.70
  14  -2   4   81.14    3.83
  15  -2   4  120.78    5.48
  16  -2   4    7.84    1.17
  17  -2   4   44.48    2.64
  18  -2   4   96.49    4.58
  19  -2   4   31.01    2.35
  20  -2   4    9.60    1.29
  21  -2   4   16.70    1.44
  22  -2   4   15.79    2.14
  23  -2   4   13.47    1.22
  24  -2   4   85.18    5.15
  25  -2   4   17.58    1.84
  26  -2   4   21.47    2.56
   0  -3   4    0.34    0.47
   1  -3   4   45.57    1.79
   2  -3   4   48.04    1.88
   3  -3   4   31.38    1.78
   4  -3   4  103.57    3.84
   5  -3   4   25.17    1.23
   6  -3   4   54.15    2.11
   7  -3   4    2.51    0.48
   8  -3   4  121.34    5.15
   9  -3   4   16.55    1.02
  10  -3   4   34.46    1.52
  11  -3   4   16.70    1.08
  12  -3   4  249.74   11.42
  13  -3   4   40.99    3.79
  14  -3   4  148.92    6.79
  15  -3   4  312.16   13.57
  16  -3   4   63.71    3.53
  17  -3   4   10.29    1.20
  18  -3   4  110.90    5.43
  19  -3   4  146.58    8.98
  20  -3   4  172.18    8.16
  21  -3   4   59.22    3.73
  22  -3   4    3.56    0.71
  23  -3   4   29.45    2.48
  24  -3   4    5.33    1.26
  25  -3   4    7.79    1.18
   0  -4   4  250.72    8.81
   1  -4   4   48.63    1.99
   2  -4   4    5.43    0.65
   3  -4   4   34.38    1.56
   4  -4   4   42.22    1.83
   5  -4   4  232.02    7.95
   6  -4   4   56.77    2.69
   7  -4   4  128.62    4.93
   8  -4   4   69.63    2.89
   9  -4   4   40.89    1.86
  10  -4   4   25.96    1.42
  11  -4   4   11.41    1.17
  12  -4   4   32.26    1.68
  13  -4   4   47.16    2.82
  14  -4   4   36.96    2.44
  15  -4   4   44.70    2.57
  16  -4   4   55.98    4.07
  17  -4   4   19.82    2.61
  18  -4   4   31.35    2.03
  19  -4   4   12.23    1.50
  20  -4   4   15.99    2.11
  21  -4   4   27.47    2.08
  22  -4   4   29.42    2.08
  23  -4   4    2.64    0.90
  24  -4   4    2.73    1.14
   0  -5   4  186.79    6.95
   1  -5   4   11.96    1.04
   2  -5   4  265.63    9.29
   3  -5   4  141.69    5.14
   4  -5   4  164.60    5.89
   5  -5   4  132.38    4.87
   6  -5   4   57.27    2.81
   7  -5   4    3.79    0.74
   8  -5   4   26.98    1.90
   9  -5   4   86.43    3.50
  10  -5   4  121.66    4.91
  11  -5   4   14.83    1.48
  12  -5   4   78.37    3.41
  13  -5   4   70.05    4.03
  14  -5   4   29.58    1.77
  15  -5   4   46.92    2.67
  16  -5   4   18.66    2.05
  17  -5   4    7.30    1.09
  18  -5   4   11.59    1.69
  19  -5   4   15.23    1.42
  20  -5   4    1.53    0.93
  21  -5   4   17.40    2.13
  22  -5   4   10.59    1.23
   0  -6   4   44.28    2.60
   1  -6   4    3.82    1.05
   2  -6   4    6.56    1.11
   3  -6   4    3.39    0.90
   4  -6   4   70.33    3.60
   5  -6   4   34.64    2.32
   6  -6   4   41.51    2.68
   7  -6   4    5.75    0.85
   8  -6   4    9.64    1.17
   9  -6   4   26.35    2.56
  10  -6   4   61.00    3.34
  11  -6   4   27.45    2.38
  12  -6   4   38.93    2.68
  13  -6   4   36.99    2.37
  14  -6   4   63.15    4.27
  15  -6   4   82.16    4.87
  16  -6   4    7.91    1.19
  17  -6   4   21.19    4.70
  18  -6   4   24.30    3.35
  19  -6   4   29.58    4.67
   0  -7   4   36.46    2.15
   1  -7   4    2.15    0.81
   2  -7   4   13.07    1.46
   3  -7   4    4.33    1.26
   4  -7   4   85.26    4.20
   5  -7   4   14.99    1.79
   6  -7   4   66.37    3.54
   7  -7   4   51.98    3.09
   8  -7   4   33.03    3.23
   9  -7   4   37.11    2.48
  10  -7   4    3.83    0.84
  11  -7   4   13.94    2.18
  12  -7   4   54.21    4.31
  13  -7   4   20.92    4.52
  14  -7   4    6.62    1.78
  15  -7   4   34.51    4.53
   0  -8   4   37.83    4.09
   1  -8   4    6.42    1.48
   2  -8   4    4.22    1.19
   3  -8   4   24.76    3.53
   4  -8   4   33.31    3.59
   5  -8   4    8.71    1.86
   6  -8   4    4.66    1.42
   7  -8   4   17.53    2.38
   8  -8   4   10.10    1.45
   9  -8   4   14.71    1.68
   1   7   5   10.24    1.76
   2   7   5    1.25    2.72
   3   7   5   23.04    3.05
   4   7   5    9.94    1.84
   5   7   5   59.05    4.47
   6   7   5   23.84    2.67
   7   7   5   28.96    7.06
   8   7   5   16.46    3.21
   9   7   5   11.07    2.07
  10   7   5   16.33    3.25
  11   7   5   12.57    3.33
  12   7   5  100.81    6.95
   1   6   5   28.97    1.80
   2   6   5    2.27    0.85
   3   6   5    2.70    1.37
   4   6   5   12.86    1.52
   5   6   5   23.20    3.93
   6   6   5    2.76    1.57
   7   6   5   10.45    2.46
   8   6   5   32.81    3.90
   9   6   5   19.37    2.26
  10   6   5   72.81    4.98
  11   6   5   44.05    3.62
  12   6   5   73.65    5.18
  13   6   5   65.38    5.04
  14   6   5   97.84    8.85
  15   6   5    8.83    2.13
  16   6   5   39.25    4.43
  17   6   5   42.94    4.09
   1   5   5   29.93    1.88
   2   5   5  118.95    5.95
   3   5   5  168.78    9.72
   4   5   5   26.93    1.66
   5   5   5   92.76    4.99
   6   5   5  115.65    7.87
   7   5   5   92.24    5.77
   8   5   5   71.49    5.01
   9   5   5   15.17    1.38
  10   5   5   54.39    3.45
  11   5   5   46.55    5.48
  12   5   5   21.42    2.49
  13   5   5   11.02    2.08
  14   5   5    0.89    1.16
  15   5   5   -1.05    1.68
  16   5   5    8.79    1.44
  17   5   5    0.32    1.19
  18   5   5    5.37    1.94
  19   5   5    9.48    1.64
  20   5   5    2.85    1.49
   1   4   5   89.76    5.03
   2   4   5   47.32    3.45
   3   4   5  133.51    6.36
   4   4   5   79.77    3.92
   5   4   5  142.95   10.14
   6   4   5  137.30    9.82
   7   4   5   24.12    2.32
   8   4   5  114.84    6.74
   9   4   5   73.05    5.51
  10   4   5   10.25    1.17
  11   4   5   13.81    0.98
  12   4   5    5.81    1.04
  13   4   5   29.16    1.57
  14   4   5   38.63    4.85
  15   4   5   20.46    1.30
  16   4   5    5.18    0.84
  17   4   5   25.45    3.24
  18   4   5  152.13    9.67
  19   4   5   14.17    1.76
  20   4   5   71.93    7.11
  21   4   5   48.41    3.93
  22   4   5   17.68    6.17
   1   3   5   20.98    1.70
   2   3   5   28.94    1.47
   3   3   5    2.06    0.49
   4   3   5   60.65    5.85
   5   3   5    3.50    0.43
   6   3   5    3.24    0.47
   7   3   5   19.41    1.70
   8   3   5   33.20    2.05
   9   3   5   24.16    1.96
  10   3   5   49.14    5.25
  11   3   5  124.72    9.36
  12   3   5   47.61    3.35
  13   3   5   73.12    3.82
  14   3   5   39.77    2.13
  15   3   5   78.12    3.87
  16   3   5   11.58    0.94
  17   3   5   31.22    1.79
  18   3   5  158.81   10.87
  19   3   5   22.10    1.54
  20   3   5   35.03    3.45
  21   3   5   87.73   15.77
  22   3   5   25.34    2.52
  23   3   5    9.02    3.17
  24   3   5   43.07    5.34
   1   2   5   10.38    0.70
   2   2   5  159.27    6.58
   3   2   5  266.61   12.89
   4   2   5  195.48   10.89
   5   2   5   44.04    3.77
   6   2   5   17.59    1.22
   7   2   5   10.24    0.74
   8   2   5    7.14    0.82
   9   2   5   45.04    4.71
  10   2   5   45.19    2.50
  11   2   5   22.49    1.75
  12   2   5   33.32    1.73
  13   2   5   62.26    5.06
  14   2   5   40.65    2.14
  15   2   5   19.84    1.29
  16   2   5   18.75    1.26
  17   2   5    3.74    0.67
  18   2   5    4.41    1.00
  19   2   5    3.07    0.79
  20   2   5    0.08    1.48
  21   2   5    5.30    0.91
  22   2   5    2.13    1.05
  23   2   5   19.73    2.16
  24   2   5   12.49    2.21
  25   2   5    9.57    1.97
   1   1   5    6.84    1.04
   2   1   5  161.29    6.23
   3   1   5  120.81    5.05
   4   1   5    8.82    0.69
   5   1   5  120.02    5.35
   6   1   5   64.95    2.77
   7   1   5  385.30   14.77
   8   1   5  142.12    7.73
   9   1   5  107.23    4.90
  10   1   5   99.39    4.74
  11   1   5   41.05    2.28
  12   1   5   32.17    3.22
  13   1   5   15.79    1.36
  14   1   5   31.61    1.62
  15   1   5   32.91    1.71
  16   1   5   36.51    1.88
  17   1   5   18.06    1.34
  18   1   5   73.24    3.28
  19   1   5   16.98    1.36
  20   1   5   19.93    1.58
  21   1   5   10.21    1.43
  22   1   5   23.61    3.22
  23   1   5   27.42    2.19
  24   1   5   19.95    1.80
  25   1   5    5.27    1.15
   0   0   5   14.33    1.03
   1   0   5    0.07    0.33
   2   0   5   93.23    3.93
   3   0   5    3.38    0.77
   4   0   5  212.99    9.51
   5   0   5   17.53    1.92
   6   0   5  217.95    8.01
   7   0   5    1.04    0.42
   8   0   5    5.29    0.55
   9   0   5    1.72    0.39
  10   0   5  246.58    9.82
  11   0   5    1.82    0.46
  12   0   5   45.39    2.25
  13   0   5    4.24    0.61
  14   0   5  372.18   14.32
  15   0   5    4.99    0.71
  16   0   5  183.87    8.72
  17   0   5    4.07    0.73
  18   0   5  445.76   18.05
  19   0   5    3.61    1.17
  20   0   5  203.28    8.37
  21   0   5    2.79    1.17
  22   0   5   74.44    4.20
  23   0   5    0.64    0.85
  24   0   5    8.82    1.38
  25   0   5    0.88    4.02
   0  -1   5   -0.69    0.99
   1  -1   5    8.05    0.75
   2  -1   5  156.12    6.37
   3  -1   5  116.04    4.88
   4  -1   5    6.86    0.86
   5  -1   5  117.57    5.47
   6  -1   5   60.73    2.36
   7  -1   5  353.63   12.51
   8  -1   5  130.89    5.69
   9  -1   5  102.37    4.18
  10  -1   5  100.25    4.25
  11  -1   5   41.94    1.86
  12  -1   5   33.09    1.86
  13  -1   5   19.64    1.19
  14  -1   5   32.62    1.80
  15  -1   5   33.53    1.80
  16  -1   5   36.70    1.96
  17  -1   5   18.18    1.60
  18  -1   5   74.86    3.74
  19  -1   5   17.25    1.45
  20  -1   5   22.37    2.73
  21  -1   5   11.40    1.62
  22  -1   5   23.77    2.16
  23  -1   5   27.94    2.79
  24  -1   5   21.84    1.94
  25  -1   5    4.10    1.40
   0  -2   5    0.13    0.38
   1  -2   5    9.21    0.79
   2  -2   5  147.24    5.00
   3  -2   5  258.91    8.74
   4  -2   5  198.72    8.62
   5  -2   5   38.99    2.27
   6  -2   5   15.84    0.96
   7  -2   5    8.35    0.72
   8  -2   5    6.07    0.63
   9  -2   5   43.60    1.93
  10  -2   5   47.25    2.05
  11  -2   5   21.16    1.32
  12  -2   5   39.00    2.13
  13  -2   5   59.27    2.90
  14  -2   5   42.85    3.09
  15  -2   5   23.80    1.65
  16  -2   5   21.78    1.94
  17  -2   5    5.38    0.81
  18  -2   5    5.50    0.87
  19  -2   5    4.61    0.80
  20  -2   5    1.06    0.82
  21  -2   5    6.79    1.50
  22  -2   5    3.41    0.81
  23  -2   5   26.43    2.31
  24  -2   5   12.41    1.47
  25  -2   5    8.84    1.34
   0  -3   5    0.04    0.49
   1  -3   5   21.72    1.11
   2  -3   5   30.33    1.37
   3  -3   5    1.57    0.51
   4  -3   5   53.47    2.47
   5  -3   5    2.83    0.52
   6  -3   5    1.75    0.50
   7  -3   5   18.38    1.13
   8  -3   5   35.39    2.15
   9  -3   5   24.50    1.62
  10  -3   5   53.45    2.82
  11  -3   5  120.14    5.93
  12  -3   5   46.43    3.25
  13  -3   5   78.46    4.24
  14  -3   5   42.45    2.40
  15  -3   5   83.60    4.14
  16  -3   5   13.12    1.11
  17  -3   5   31.50    2.21
  18  -3   5  159.35    7.67
  19  -3   5   23.32    3.28
  20  -3   5   37.81    2.75
  21  -3   5   80.62    5.55
  22  -3   5   22.79    2.37
  23  -3   5    9.45    1.17
  24  -3   5   45.65    4.91
   0  -4   5    1.29    0.58
   1  -4   5   88.71    3.58
   2  -4   5   48.44    2.09
   3  -4   5  138.79    5.00
   4  -4   5   79.06    3.58
   5  -4   5  143.82    5.63
   6  -4   5  134.66    5.34
   7  -4   5   22.79    1.54
   8  -4   5  105.43    5.27
   9  -4   5   74.44    3.61
  10  -4   5   11.64    1.06
  11  -4   5   15.37    1.25
  12  -4   5    5.00    0.79
  13  -4   5   30.72    1.85
  14  -4   5   40.97    2.75
  15  -4   5   22.58    1.71
  16  -4   5    7.62    0.99
  17  -4   5   24.50    2.64
  18  -4   5  133.21    7.78
  19  -4   5   17.51    1.50
  20  -4   5   61.79    5.32
  21  -4   5   48.07    4.33
  22  -4   5   15.43    1.58
   0  -5   5    1.21    0.77
   1  -5   5   30.10    1.89
   2  -5   5  127.02    5.45
   3  -5   5  177.13    6.45
   4  -5   5   27.14    1.59
   5  -5   5   92.08    3.71
   6  -5   5  111.86    4.74
   7  -5   5   87.63    3.55
   8  -5   5   76.07    3.97
   9  -5   5   12.83    1.56
  10  -5   5   56.30    3.10
  11  -5   5   49.02    2.89
  12  -5   5   22.31    2.84
  13  -5   5   13.16    1.28
  14  -5   5    0.93    0.80
  15  -5   5    2.15    0.79
  16  -5   5   12.26    1.74
  17  -5   5    0.68    0.90
  18  -5   5    7.32    1.52
  19  -5   5    9.94    1.18
  20  -5   5    1.84    0.85
   0  -6   5    1.26    0.73
   1  -6   5   30.76    1.98
   2  -6   5    2.18    0.77
   3  -6   5    3.05    0.82
   4  -6   5   12.60    1.19
   5  -6   5   23.09    2.00
   6  -6   5    2.54    0.72
   7  -6   5    9.85    1.27
   8  -6   5   32.54    2.15
   9  -6   5   18.44    1.54
  10  -6   5   73.81    5.76
  11  -6   5   38.10    2.95
  12  -6   5   69.07    6.79
  13  -6   5   63.95    4.64
  14  -6   5   88.46    6.27
  15  -6   5    8.31    1.52
  16  -6   5   38.30    3.40
  17  -6   5   36.59    2.80
   0  -7   5    1.29    1.02
   1  -7   5   11.37    1.55
   2  -7   5    1.11    0.91
   3  -7   5   25.42    1.99
   4  -7   5   11.12    2.20
   5  -7   5   59.30    3.47
   6  -7   5   22.97    2.11
   7  -7   5   23.26    2.00
   8  -7   5   14.82    1.69
   9  -7   5    7.73    1.41
  10  -7   5    9.25    1.46
  11  -7   5   13.62    1.68
  12  -7   5   89.87    5.73
   1   7   6    7.11    2.57
   2   7   6   22.29    3.68
   3   7   6    5.37    2.11
   4   7   6   15.13    3.05
   5   7   6   17.73    3.49
   1   6   6   32.73    2.56
   2   6   6    9.70    1.73
   3   6   6    3.99    5.28
   4   6   6   49.85    8.18
   5   6   6   15.88    2.13
   6   6   6   16.03    2.93
   7   6   6   19.49    6.12
   8   6   6   19.43    5.44
   9   6   6    6.97    2.46
  10   6   6    8.51    2.93
  11   6   6   14.20    3.72
  12   6   6   85.60    4.99
  13   6   6   52.42    5.22
   1   5   6   52.01    2.92
   2   5   6   25.89    1.34
   3   5   6   52.44    2.58
   4   5   6   33.65    2.40
   5   5   6    5.99    0.84
   6   5   6   12.08    1.03
   7   5   6   26.51    2.12
   8   5   6  103.42    5.21
   9   5   6   37.16    2.54
  10   5   6    5.10    1.21
  11   5   6    1.00    1.06
  12   5   6    0.92    1.14
  13   5   6    5.28    1.20
  14   5   6    1.31    1.68
  15   5   6    8.75    1.48
  16   5   6    1.95    1.22
  17   5   6    7.83    1.87
   1   4   6    2.21    0.92
   2   4   6    2.42    0.96
   3   4   6   26.40    2.27
   4   4   6  118.31    6.80
   5   4   6  126.44    7.14
   6   4   6   11.43    1.02
   7   4   6   72.55    3.69
   8   4   6    9.05    0.98
   9   4   6   16.07    1.16
  10   4   6   -0.27    1.16
  11   4   6    8.40    1.05
  12   4   6   34.72    2.31
  13   4   6    6.36    1.33
  14   4   6   31.02    3.26
  15   4   6   11.78    1.55
  16   4   6   17.75    1.79
  17   4   6   11.72    2.70
  18   4   6    4.07    1.23
  19   4   6   55.87    6.45
   1   3   6   92.47    4.35
   2   3   6   45.01    2.42
   3   3   6   69.17    3.41
   4   3   6   62.38    4.17
   5   3   6   13.99    0.99
   6   3   6   49.81    4.11
   7   3   6   22.37    1.43
   8   3   6    1.09    0.46
   9   3   6   23.18    2.31
  10   3   6   96.45    6.18
  11   3   6    8.86    1.16
  12   3   6   33.62    2.03
  13   3   6   14.12    1.29
  14   3   6   39.57    7.65
  15   3   6   52.99    6.00
  16   3   6   68.73    5.73
  17   3   6   87.04   14.29
  18   3   6   84.38    8.24
  19   3   6   47.01   16.87
  20   3   6   11.49    2.01
  21   3   6   18.65    3.60
   1   2   6  546.77   27.30
   2   2   6  446.02   22.80
   3   2   6   49.26    3.16
   4   2   6   34.27    2.62
   5   2   6   31.70    1.74
   6   2   6   24.80    1.99
   7   2   6   18.65    1.62
   8   2   6   51.93    3.88
   9   2   6   10.67    1.88
  10   2   6   60.86    4.77
  11   2   6   20.12    1.63
  12   2   6   69.59    4.26
  13   2   6   45.92    3.57
  14   2   6   94.02    6.14
  15   2   6   73.00    5.11
  16   2   6   22.64    2.96
  17   2   6    7.94    1.64
  18   2   6    8.84    1.75
  19   2   6   23.00    2.92
  20   2   6    2.79    1.65
  21   2   6    1.86    1.24
  22   2   6   10.30    4.76
   1   1   6   62.18    4.87
   2   1   6   65.56    5.57
   3   1   6   64.22    4.06
   4   1   6  223.95   10.16
   5   1   6  247.35   11.60
   6   1   6  117.01    6.23
   7   1   6    8.41    0.86
   8   1   6   86.91    4.71
   9   1   6   60.54    5.60
  10   1   6   20.24    1.96
  11   1   6   48.69    2.85
  12   1   6    2.90    0.70
  13   1   6   44.44    2.76
  14   1   6   46.65    2.57
  15   1   6   94.91    6.14
  16   1   6   38.71    2.24
  17   1   6   38.49    2.40
  18   1   6   29.95    3.08
  19   1   6   43.70    3.77
  20   1   6   33.11    6.04
  21   1   6   10.38    3.02
  22   1   6    6.60    1.82
  23   1   6    6.99    1.71
   0   0   6  260.54   11.45
   1   0   6    1.34    0.57
   2   0   6   33.79    2.74
   3   0   6    0.59    0.55
   4   0   6   33.20    1.83
   5   0   6    0.61    0.58
   6   0   6  144.39    8.12
   7   0   6    3.12    1.20
   8   0   6   88.71    5.42
   9   0   6    1.26    0.67
  10   0   6   43.77    2.39
  11   0   6    2.49    0.65
  12   0   6  111.32    4.71
  13   0   6    4.12    1.06
  14   0   6   64.06    3.17
  15   0   6    1.41    0.56
  16   0   6   69.00    3.17
  17   0   6    7.01    2.18
  18   0   6  276.61   12.69
  19   0   6    3.97    0.89
  20   0   6  133.35   12.14
  21   0   6    2.19    1.68
  22   0   6   29.72   10.59
  23   0   6    2.82    1.63
   0  -1   6  184.07   10.81
   1  -1   6   65.13    4.18
   2  -1   6   65.22    3.12
   3  -1   6   61.83    3.03
   4  -1   6  224.12   10.24
   5  -1   6  247.65   12.30
   6  -1   6  114.60    5.14
   7  -1   6    6.97    0.90
   8  -1   6   87.54    8.84
   9  -1   6   56.27    3.25
  10  -1   6   20.15    1.98
  11  -1   6   49.10    2.52
  12  -1   6    2.61    0.66
  13  -1   6   42.79    2.17
  14  -1   6   47.17    2.33
  15  -1   6   91.71    4.04
  16  -1   6   37.91    2.17
  17  -1   6   39.76    2.47
  18  -1   6   33.07    2.32
  19  -1   6   44.97    2.79
  20  -1   6   31.01    2.49
  21  -1   6   14.18    2.46
  22  -1   6   10.76    4.47
  23  -1   6    6.76    2.53
   0  -2   6  967.69   47.21
   1  -2   6  510.69   24.73
   2  -2   6  426.15   17.57
   3  -2   6   45.43    3.43
   4  -2   6   33.97    1.93
   5  -2   6   31.40    2.58
   6  -2   6   24.52    1.51
   7  -2   6   19.06    1.61
   8  -2   6   48.59    2.17
   9  -2   6   10.81    0.92
  10  -2   6   56.49    2.76
  11  -2   6   19.58    1.52
  12  -2   6   70.43    3.28
  13  -2   6   47.09    2.64
  14  -2   6   95.07    4.77
  15  -2   6   75.05    4.28
  16  -2   6   28.29    2.51
  17  -2   6   11.06    3.02
  18  -2   6    8.64    1.15
  19  -2   6   27.88    2.54
  20  -2   6    4.46    1.18
  21  -2   6    2.81    1.36
  22  -2   6   11.68    1.66
   0  -3   6  265.22    9.61
   1  -3   6   93.72    4.53
   2  -3   6   38.44    2.06
   3  -3   6   67.34    3.05
   4  -3   6   61.26    2.33
   5  -3   6   14.64    1.18
   6  -3   6   47.78    2.11
   7  -3   6   23.00    1.22
   8  -3   6    0.62    0.75
   9  -3   6   23.47    1.53
  10  -3   6   91.02    4.46
  11  -3   6    8.58    0.88
  12  -3   6   32.98    2.14
  13  -3   6   15.30    1.60
  14  -3   6   44.84    2.40
  15  -3   6   65.55    5.15
  16  -3   6   68.53    3.98
  17  -3   6   77.47    4.31
  18  -3   6   84.09    4.57
  19  -3   6   44.15    2.97
  20  -3   6   13.25    2.24
  21  -3   6   27.72    2.43
   0  -4   6   78.01    3.24
   1  -4   6    3.72    0.76
   2  -4   6    2.32    0.90
   3  -4   6   26.30    1.69
   4  -4   6  115.01    4.45
   5  -4   6  122.50    5.06
   6  -4   6   11.55    1.07
   7  -4   6   70.20    3.40
   8  -4   6    7.82    0.98
   9  -4   6   16.36    1.73
  10  -4   6    0.38    0.64
  11  -4   6    9.37    0.93
  12  -4   6   34.47    1.95
  13  -4   6    8.37    1.08
  14  -4   6   32.43    2.02
  15  -4   6   14.24    1.63
  16  -4   6   19.66    1.62
  17  -4   6   15.72    1.75
  18  -4   6    5.04    1.05
  19  -4   6   53.61    2.94
   0  -5   6  232.35    9.01
   1  -5   6   56.09    3.03
   2  -5   6   24.55    1.71
   3  -5   6   54.25    3.32
   4  -5   6   31.42    1.82
   5  -5   6    6.20    0.92
   6  -5   6   11.28    1.14
   7  -5   6   26.46    2.73
   8  -5   6   94.77    4.97
   9  -5   6   36.36    3.40
  10  -5   6    4.18    0.84
  11  -5   6    2.97    0.92
  12  -5   6    2.10    1.27
  13  -5   6    7.25    1.10
  14  -5   6    2.82    1.48
  15  -5   6    8.66    1.89
  16  -5   6    3.09    0.99
  17  -5   6    7.29    1.76
   0  -6   6   10.89    1.48
   1  -6   6   33.15    2.13
   2  -6   6   10.75    1.51
   3  -6   6    3.32    1.06
   4  -6   6   46.23    3.11
   5  -6   6   17.77    2.56
   6  -6   6   10.24    1.45
   7  -6   6   15.18    1.60
   8  -6   6   14.68    1.63
   9  -6   6   10.90    1.26
  10  -6   6    8.22    1.48
  11  -6   6   15.53    1.96
  12  -6   6   78.95    6.37
  13  -6   6   47.19    3.20
   0  -7   6    0.65    1.47
   1  -7   6    6.32    1.63
   2  -7   6   16.45    2.18
   3  -7   6    2.76    1.28
   4  -7   6   16.08    3.31
   5  -7   6   16.39    3.42
   1   6   7    8.66    2.63
   4   6   7   26.21    4.16
   5   6   7   12.58    2.79
   1   5   7   57.48    5.77
   2   5   7   35.82    4.61
   3   5   7   21.86    3.55
   4   5   7    8.04    2.45
   5   5   7    2.36    1.91
   6   5   7   23.12    3.87
   7   5   7    9.25    2.72
   8   5   7   46.39    4.03
   9   5   7   21.42    2.52
  10   5   7   18.06    3.82
  11   5   7   27.64    4.54
  12   5   7   12.52    2.00
   1   4   7   63.76    6.12
   2   4   7   22.00    3.30
   3   4   7   31.18    4.19
   4   4   7   61.34    4.27
   5   4   7   96.49    6.11
   6   4   7  110.38    6.65
   7   4   7   18.29    1.35
   8   4   7   40.56    3.16
   9   4   7   17.76    1.61
  10   4   7   22.25    1.89
  11   4   7   15.63    3.07
  12   4   7   16.73    1.73
  13   4   7    2.36    1.55
  14   4   7    1.39    1.03
  15   4   7    7.64    2.10
   1   3   7    1.62    1.03
   2   3   7   31.38    2.03
   3   3   7   21.56    2.38
   4   3   7   70.02    3.64
   5   3   7   71.21    3.67
   6   3   7   50.52    2.83
   7   3   7   23.30    1.85
   8   3   7   21.07    1.34
   9   3   7    5.13    0.73
  10   3   7    4.34    0.79
  11   3   7   55.95    4.17
  12   3   7    4.59    1.19
  13   3   7   18.25    2.42
  14   3   7    5.30    1.19
  15   3   7    7.10    2.22
  16   3   7   18.87    2.57
  17   3   7    7.76    2.07
   1   2   7   23.66    1.39
   2   2   7   42.39    3.93
   3   2   7   12.90    1.24
   4   2   7    5.04    0.85
   5   2   7   29.68    1.98
   6   2   7   13.00    1.14
   7   2   7    9.25    0.86
   8   2   7   14.97    1.60
   9   2   7    4.07    0.91
  10   2   7   44.88    3.58
  11   2   7    7.10    1.17
  12   2   7   14.23    5.91
  13   2   7   26.32    6.22
  14   2   7   84.44   10.61
  15   2   7   31.56    8.42
  16   2   7   19.69    4.24
  17   2   7   40.51    5.86
  18   2   7   26.60    3.52
  19   2   7    1.32    3.25
   1   1   7   21.70    2.19
   2   1   7   66.28    4.10
   3   1   7   93.51    5.39
   4   1   7   38.78    3.07
   5   1   7   67.32    5.69
   6   1   7   74.19    4.64
   7   1   7   28.43    1.79
   8   1   7    1.71    0.63
   9   1   7   12.97    1.81
  10   1   7   16.91    2.04
  11   1   7   18.28    2.18
  12   1   7   37.31    3.35
  13   1   7   29.12    4.74
  14   1   7   12.40    1.80
  15   1   7    6.67    1.53
  16   1   7    6.05    1.43
  17   1   7   59.67    5.04
  18   1   7   36.53    9.94
  19   1   7   32.37    3.43
  20   1   7   39.80    4.03
   1   0   7   -0.60    1.54
   2   0   7   26.59    2.44
   3   0   7    0.60    0.59
   4   0   7   68.43    3.57
   5   0   7    4.69    1.11
   6   0   7   86.23    7.17
   7   0   7   39.44    3.25
   8   0   7  180.07   13.77
   9   0   7    3.09    0.87
  10   0   7   49.76    3.09
  11   0   7    3.31    0.82
  12   0   7   74.50    6.97
  13   0   7    4.05    1.14
  14   0   7   85.42    6.42
  15   0   7    6.24    2.03
  16   0   7  118.33    8.30
  17   0   7    2.11    1.30
  18   0   7   68.71    8.34
  19   0   7    3.78    1.55
  20   0   7   83.12    7.17
   0  -1   7    0.64    0.83
   1  -1   7   19.03    2.00
   2  -1   7   60.75    6.88
   3  -1   7   85.38    7.30
   4  -1   7   37.06    2.70
   5  -1   7   69.66    5.30
   6  -1   7   80.11    4.44
   7  -1   7   28.44    4.41
   8  -1   7    2.50    0.66
   9  -1   7   16.86    1.61
  10  -1   7   19.87    2.21
  11  -1   7   21.54    3.25
  12  -1   7   41.30    2.64
  13  -1   7   32.60    3.22
  14  -1   7   16.05    1.81
  15  -1   7    9.55    1.73
  16  -1   7    6.58    1.39
  17  -1   7   64.11    5.57
  18  -1   7   31.78    3.83
  19  -1   7   34.88    4.83
  20  -1   7   45.69    6.10
   0  -2   7   -0.20    1.32
   1  -2   7   22.56    1.52
   2  -2   7   42.11    4.74
   3  -2   7   10.88    1.27
   4  -2   7    4.86    0.87
   5  -2   7   27.01    2.06
   6  -2   7    9.18    1.17
   7  -2   7   10.11    1.63
   8  -2   7   17.12    1.90
   9  -2   7    3.67    1.15
  10  -2   7   51.11    5.02
  11  -2   7   10.57    1.39
  12  -2   7   10.27    1.72
  13  -2   7   27.99    4.22
  14  -2   7   84.51    6.58
  15  -2   7   29.05    2.46
  16  -2   7   19.44    3.35
  17  -2   7   30.83    6.00
  18  -2   7   24.12    3.41
  19  -2   7    1.79    1.69
   0  -3   7    0.92    0.71
   1  -3   7    2.75    0.80
   2  -3   7   30.95    2.14
   3  -3   7   22.47    1.59
   4  -3   7   68.68    3.35
   5  -3   7   66.36    4.77
   6  -3   7   44.89    3.36
   7  -3   7   26.67    1.76
   8  -3   7   21.76    1.90
   9  -3   7    6.08    1.34
  10  -3   7    4.44    1.24
  11  -3   7   54.39    3.76
  12  -3   7    5.31    1.12
  13  -3   7   18.49    2.37
  14  -3   7    6.35    1.14
  15  -3   7    4.57    1.46
  16  -3   7   19.58    3.28
  17  -3   7    7.84    1.40
   0  -4   7    5.43    1.12
   1  -4   7   65.67    3.58
   2  -4   7   21.96    2.86
   3  -4   7   34.15    3.28
   4  -4   7   61.67    3.91
   5  -4   7   97.62    5.58
   6  -4   7  105.48    5.32
   7  -4   7   19.68    1.62
   8  -4   7   42.22    2.39
   9  -4   7   18.19    1.56
  10  -4   7   19.69    2.05
  11  -4   7   10.22    1.42
  12  -4   7   15.48    3.30
  13  -4   7    2.26    2.23
  14  -4   7    0.72    1.26
  15  -4   7    7.36    1.36
   0  -5   7    8.31    1.43
   1  -5   7   59.22    3.97
   2  -5   7   38.98    3.11
   3  -5   7   25.92    2.72
   4  -5   7    9.12    1.83
   5  -5   7    5.23    1.22
   6  -5   7   22.73    2.34
   7  -5   7   11.10    1.98
   8  -5   7   53.00    5.65
   9  -5   7   20.26    2.52
  10  -5   7   13.45    1.68
  11  -5   7   29.47    2.84
  12  -5   7   11.61    2.11
   0  -6   7    2.14    2.98
   1  -6   7    9.79    2.21
   2  -6   7   15.23    3.19
   3  -6   7   34.53    3.33
   4  -6   7   19.52    2.75
   5  -6   7    8.77    2.13
   1   4   8    7.97    2.31
   2   4   8    3.96    2.18
   3   4   8   25.26    3.92
   4   4   8    9.02    2.59
   5   4   8    1.86    1.97
   6   4   8    6.53    2.59
   7   4   8    2.83    2.35
   9   4   8   16.68    3.43
   1   3   8  219.32   18.31
   2   3   8   81.47    7.43
   3   3   8   44.20    5.16
   4   3   8   33.72    4.58
   5   3   8   54.84    5.70
   6   3   8   53.63    5.69
   7   3   8   14.19    2.89
   8   3   8    6.82    2.33
   9   3   8   13.28    3.17
  10   3   8   -1.70    1.76
  11   3   8    5.30    1.53
  12   3   8   34.21    3.22
   1   2   8   84.08    5.72
   2   2   8   41.37    3.55
   3   2   8   79.53    5.39
   4   2   8    3.04    1.52
   5   2   8   20.70    2.70
   6   2   8   50.14    5.67
   7   2   8    3.69    2.84
   8   2   8   12.63    2.21
   9   2   8    5.35    1.05
  10   2   8   63.79    7.75
  11   2   8    3.94    1.34
  12   2   8   21.63    3.62
  13   2   8   22.38    5.59
  14   2   8   57.08    5.86
   1   1   8   14.13    2.25
   2   1   8   11.28    1.96
   3   1   8   19.79    2.47
   4   1   8   35.50    4.76
   5   1   8    3.21    2.17
   6   1   8    9.16    1.91
   7   1   8   17.50    2.98
   8   1   8   24.01    3.05
   9   1   8   26.07    2.75
  10   1   8   31.45    4.96
  11   1   8   40.84    6.04
  12   1   8   48.68    6.98
  13   1   8   29.12    2.37
  14   1   8   23.89    3.15
  15   1   8   59.68    9.31
   0   0   8   10.59    1.90
   1   0   8    0.06    1.22
   2   0   8   41.20    3.45
   3   0   8    5.90    1.59
   4   0   8   69.24    5.91
   5   0   8    1.57    0.91
   6   0   8   59.11    4.31
   7   0   8    1.79    1.11
   8   0   8   89.07    8.18
   9   0   8    3.80    1.91
  10   0   8   13.62    2.60
  11   0   8    2.93    1.11
  12   0   8   66.55   14.63
  13   0   8    4.84    1.70
  14   0   8   49.67    7.38
  15   0   8    1.78    1.17
   0  -1   8   26.58    2.26
   1  -1   8   16.35    2.21
   2  -1   8   10.57    1.17
   3  -1   8   20.59    2.49
   4  -1   8   30.61    2.02
   5  -1   8    4.07    1.17
   6  -1   8    6.39    2.11
   7  -1   8   17.88    2.12
   8  -1   8   23.86    2.64
   9  -1   8   22.69    2.71
  10  -1   8   29.49    3.91
  11  -1   8   46.18    3.85
  12  -1   8   46.43    5.38
  13  -1   8   28.91    3.57
  14  -1   8   22.05    2.56
  15  -1   8   54.57    6.64
   0  -2   8  204.03   14.14
   1  -2   8   86.80    4.83
   2  -2   8   47.54    4.36
   3  -2   8   76.25    5.96
   4  -2   8    6.62    1.42
   5  -2   8   17.09    3.62
   6  -2   8   52.69    4.48
   7  -2   8    5.68    1.41
   8  -2   8   14.36    1.63
   9  -2   8    6.54    1.27
  10  -2   8   67.39    7.13
  11  -2   8    6.09    1.64
  12  -2   8   26.11    3.08
  13  -2   8   23.16    4.25
  14  -2   8   56.30    7.06
   0  -3   8  283.67   23.06
   1  -3   8  217.10   15.65
   2  -3   8   80.13    5.87
   3  -3   8   42.86    3.24
   4  -3   8   38.36    2.33
   5  -3   8   55.92    4.96
   6  -3   8   55.09    3.98
   7  -3   8    9.41    1.21
   8  -3   8    5.93    1.66
   9  -3   8   19.27    2.74
  10  -3   8    1.08    1.11
  11  -3   8    3.57    1.15
  12  -3   8   35.40    2.90
   0  -4   8  118.95   11.82
   1  -4   8   10.03    5.68
   2  -4   8   11.65    2.66
   3  -4   8   19.60    2.76
   4  -4   8   10.95    1.96
   5  -4   8    3.27    1.59
   6  -4   8    5.78    1.19
   7  -4   8    2.47    1.28
   8  -4   8    6.21    1.39
   9  -4   8   16.00    1.89
   1   2   9   10.90    2.53
   2   2   9    1.15    1.77
   3   2   9   13.20    2.84
   4   2   9   19.45    3.63
   5   2   9    2.66    2.28
   1   1   9   18.43    2.82
   2   1   9   26.87    6.32
   3   1   9    1.27    1.71
   4   1   9    0.23    1.70
   5   1   9   12.62    2.46
   6   1   9   10.88    2.59
   7   1   9   16.24    3.90
   0   0   9   -0.68    2.90
   1   0   9    0.83    3.11
   2   0   9   67.83    7.86
   3   0   9    5.16    2.99
   4   0   9   52.30    7.35
   5   0   9    5.56    3.06
   6   0   9    6.15    3.32
   7   0   9    6.83    5.97
   8   0   9   72.67    6.92
   0  -1   9    6.38    3.67
   1  -1   9   15.80    4.71
   2  -1   9   26.87    5.64
   3  -1   9    3.95    3.25
   4  -1   9    1.86    1.53
   5  -1   9    8.39    2.06
   6  -1   9    7.60    2.01
   7  -1   9   14.40    3.23
   0  -2   9    2.01    1.45
   1  -2   9   10.59    2.94
   2  -2   9   -0.14    2.96
   3  -2   9    8.54    1.93
   4  -2   9   26.54    3.32
   5  -2   9    0.14    1.32
   0   0   0    0.00    0.00
_computing_structure_solution     'SHELXT 2018/2 (Sheldrick, 2018)'
;
_shelx_hkl_checksum     41922
_shelx_res_file
;
TITL shelxt_a.res in Pca2(1)
    shelx.res
    created by SHELXL-2018/3 at 18:35:56 on 19-Jul-2023
CELL  0.71073  23.6120   7.2392   7.2122   90.000   90.000   90.000
ZERR     4.00   0.0030   0.0008   0.0007    0.000    0.000    0.000
LATT  -1
SYMM  - X, - Y, 1/2 + Z
SYMM  1/2 + X, - Y,   Z
SYMM  1/2 - X,   Y, 1/2 + Z
SFAC  C    H    F    N    O
UNIT  64 44 4 8 4
MERG   2
OMIT     3   1   1
OMIT     6   3   0
OMIT     3   3   6
OMIT     3   3  -6
OMIT     6   0  -6
OMIT     6   0   6
OMIT     2   3   0
OMIT    14   0   0
OMIT    10   0   1
OMIT     9   2   2
OMIT    10   0  -1
HTAB  N19 O17
EQIV $1 x, y-1, z
HTAB  C2 O17_$1
EQIV $2 -x+1, -y+1, z-1/2
HTAB  C5 O17_$2
HTAB  N19 O17
HTAB  C2 O17_$1
HTAB  C5 O17_$2
HTAB  N19 O17
HTAB  C2 O17_$1
HTAB  C5 O17_$2
FMAP   2
PLAN   20
ACTA  NOHKL
BOND
BOND   $H
CONF
LIST   4
L.S.  10
TEMP  -123.00
WGHT    0.063300    0.187000
FVAR       0.80123
F18   3    0.484736    0.500400    0.440125    11.00000    0.02925    0.03326 =
         0.07870   -0.00009    0.00165   -0.00851
O17   5    0.353477    0.710257    0.636110    11.00000    0.03681    0.02950 =
         0.04120    0.00057   -0.00095   -0.00810
N20   4    0.325501    0.344894    0.516352    11.00000    0.02269    0.02464 =
         0.02125    0.00433   -0.00052   -0.00107
N19   4    0.379240    0.389806    0.519723    11.00000    0.02192    0.02500 =
         0.02933    0.00227   -0.00114   -0.00301
AFIX  43
H21   2    0.390131    0.499630    0.557997    11.00000   -1.20000
AFIX   0
C1    1    0.418852    0.258647    0.460903    11.00000    0.02349    0.02781 =
         0.02363    0.00465   -0.00166    0.00073
C2    1    0.406336    0.073111    0.437431    11.00000    0.02699    0.02852 =
         0.02942    0.00306   -0.00279   -0.00156
AFIX  43
H22   2    0.369604    0.028034    0.466435    11.00000   -1.20000
AFIX   0
C7    1    0.287961    0.471194    0.565450    11.00000    0.02783    0.02278 =
         0.01731    0.00458   -0.00007    0.00071
C4    1    0.500927    0.017675    0.326659    11.00000    0.03231    0.04343 =
         0.02770    0.00018    0.00111    0.00916
AFIX  43
H24   2    0.528484   -0.065430    0.279197    11.00000   -1.20000
AFIX   0
C9    1    0.256666    0.780613    0.672910    11.00000    0.04518    0.02505 =
         0.02388    0.00072    0.00275    0.00243
AFIX  43
H27   2    0.265059    0.901517    0.716130    11.00000   -1.20000
AFIX   0
C14   1    0.155841    0.195502    0.471823    11.00000    0.03136    0.03582 =
         0.03315    0.00526   -0.00016   -0.00456
AFIX  43
H26   2    0.145461    0.075616    0.430408    11.00000   -1.20000
AFIX   0
C13   1    0.212421    0.241459    0.489693    11.00000    0.02489    0.02838 =
         0.02757    0.00331    0.00109    0.00236
AFIX  43
H28   2    0.240645    0.152688    0.460149    11.00000   -1.20000
AFIX   0
C10   1    0.202136    0.727606    0.656503    11.00000    0.04120    0.03329 =
         0.02329    0.00224    0.00478    0.01143
AFIX  43
H29   2    0.173167    0.813258    0.687556    11.00000   -1.20000
AFIX   0
C3    1    0.447339   -0.046169    0.371815    11.00000    0.03597    0.02921 =
         0.03337   -0.00033   -0.00151    0.00092
AFIX  43
H23   2    0.438708   -0.173543    0.357452    11.00000   -1.20000
AFIX   0
C8    1    0.302541    0.657263    0.626094    11.00000    0.03454    0.02708 =
         0.02038    0.00422   -0.00025   -0.00101
C11   1    0.186268    0.547392    0.594149    11.00000    0.02975    0.03225 =
         0.01999    0.00661    0.00303    0.00768
C6    1    0.473453    0.318709    0.418645    11.00000    0.02528    0.03071 =
         0.03519    0.00420   -0.00272   -0.00337
C12   1    0.228540    0.416579    0.550572    11.00000    0.02620    0.02892 =
         0.01615    0.00595    0.00134    0.00225
C15   1    0.114004    0.324449    0.514361    11.00000    0.02416    0.05283 =
         0.03222    0.00703   -0.00033    0.00085
AFIX  43
H30   2    0.075180    0.292542    0.501361    11.00000   -1.20000
AFIX   0
C16   1    0.128779    0.496936    0.574821    11.00000    0.02659    0.04637 =
         0.02961    0.00661    0.00397    0.01148
AFIX  43
H31   2    0.100014    0.583900    0.604186    11.00000   -1.20000
AFIX   0
C5    1    0.514402    0.202383    0.350570    11.00000    0.02401    0.04623 =
         0.03582    0.00644    0.00166    0.00077
AFIX  43
H25   2    0.551065    0.247445    0.320609    11.00000   -1.20000
AFIX   0
HKLF 4
REM  shelxt_a.res in Pca2(1)
REM wR2 = 0.1094, GooF = S = 1.081, Restrained GooF = 1.080 for all data
REM R1 = 0.0442 for 2700 Fo > 4sig(Fo) and 0.0458 for all 2803 data
REM 181 parameters refined using 1 restraints
END
WGHT      0.0633      0.1847
REM Highest difference peak  0.322,  deepest hole -0.230,  1-sigma level  0.058
Q1    1   0.4076  0.1783  0.4125  11.00000  0.05    0.32
Q2    1   0.2942  0.5566  0.6365  11.00000  0.05    0.29
Q3    1   0.1987  0.6455  0.5934  11.00000  0.05    0.27
Q4    1   0.4986  0.1167  0.3108  11.00000  0.05    0.25
Q5    1   0.2138  0.3261  0.5621  11.00000  0.05    0.25
Q6    1   0.3246  0.2465  0.4517  11.00000  0.05    0.24
Q7    1   0.2962  0.5732  0.5403  11.00000  0.05    0.24
Q8    1   0.4806  0.4055  0.5107  11.00000  0.05    0.23
Q9    1   0.4911  0.2720  0.3128  11.00000  0.05    0.22
Q10   1   0.4975  0.2533  0.4289  11.00000  0.05    0.22
Q11   1   0.4773  0.4434  0.3139  11.00000  0.05    0.21
Q12   1   0.2190  0.3447  0.4730  11.00000  0.05    0.21
Q13   1   0.2070  0.4875  0.5723  11.00000  0.05    0.21
Q14   1   0.2782  0.7213  0.6691  11.00000  0.05    0.19
Q15   1   0.1205  0.3821  0.6010  11.00000  0.05    0.19
Q16   1   0.3581  0.7997  0.7184  11.00000  0.05    0.19
Q17   1   0.1297  0.4156  0.4900  11.00000  0.05    0.19
Q18   1   0.3980  0.3194  0.4860  11.00000  0.05    0.18
Q19   1   0.4952  0.6372  0.4645  11.00000  0.05    0.18
Q20   1   0.4303 -0.0090  0.4649  11.00000  0.05    0.18
;
_shelx_res_checksum     7430
