# Supplementary material for: Crystal structure, Hirshfeld surface analysis and energy frameworks of 1-[(E)-2-(2-fluoro­phen­yl)diazan-1-yl­idene]naphthalen-2(1H)-one
Source: Acta Crystallogr E Crystallogr Commun. 2024 Jan 12;80(Pt 2):137–42. doi: 10.1107/S2056989024000227 (PMC10848971; doi:10.1107/S2056989024000227)
Supplement: Supplementary file 2 [file e-80-00137-Isup2.hkl]

data_I                                                                          
_shelx_title ' shelxt_a.res in Pca2(1)'                                         
_shelx_refln_list_code          4                                               
_shelx_F_calc_maximum      120.61                                               
_exptl_crystal_F_000       552.00                                               
_reflns_d_resolution_high  0.7698                                               
                                                                                
loop_                                                                           
 _space_group_symop_operation_xyz                                               
 'x, y, z'                                                                      
 '-x, -y, z+1/2'                                                                
 'x+1/2, -y, z'                                                                 
 '-x+1/2, y, z+1/2'                                                             
                                                                                
_cell_length_a    23.6120                                                       
_cell_length_b     7.2392                                                       
_cell_length_c     7.2122                                                       
_cell_angle_alpha  90.000                                                       
_cell_angle_beta   90.000                                                       
_cell_angle_gamma  90.000                                                       
                                                                                
_shelx_F_squared_multiplier     1.000                                           
                                                                                
loop_                                                                           
 _refln_index_h                                                                 
 _refln_index_k                                                                 
 _refln_index_l                                                                 
 _refln_F_squared_calc                                                          
 _refln_F_squared_meas                                                          
 _refln_F_squared_sigma                                                         
 _refln_observed_status                                                         
   2   0  -9         94.41         98.76        12.34 o                         
   4   0  -9        100.14         83.03        12.01 o                         
   6   0  -9          9.12          0.75         4.83 o                         
   8   0  -9        151.47        151.02        15.14 o                         
   1   1  -9         28.23         27.09         4.97 o                         
   2   1  -9         41.35         51.49         6.51 o                         
   3   1  -9          3.20          3.86         3.50 o                         
   4   1  -9          3.09          6.89         3.53 o                         
   5   1  -9         13.46          9.47         7.72 o                         
   6   1  -9         14.88          6.65         4.43 o                         
   7   1  -9         24.55         20.76         6.45 o                         
   1   2  -9         13.04         11.59         4.77 o                         
   2   2  -9          0.77          0.76         2.03 o                         
   3   2  -9         13.82         20.80        11.04 o                         
   4   2  -9         36.98         27.79         4.03 o                         
   5   2  -9          0.50          4.52         2.85 o                         
   2   0  -8         73.47         65.08        11.09 o                         
   4   0  -8        118.57        114.49         7.82 o                         
   6   0  -8        106.93         79.83        11.11 o                         
   8   0  -8        136.69        138.15        14.47 o                         
  10   0  -8         19.59         15.59         5.59 o                         
  12   0  -8         99.24         95.36        11.98 o                         
  14   0  -8         90.03         80.94        11.39 o                         
   0   1  -8         45.08         40.67         4.35 o                         
   1   1  -8         24.31         27.92         2.11 o                         
   2   1  -8         18.19         19.53         1.92 o                         
   3   1  -8         29.80         33.99         2.42 o                         
   4   1  -8         50.81         49.98         2.83 o                         
   5   1  -8          5.33          5.29         1.60 o                         
   6   1  -8         11.68         13.75         2.79 o                         
   7   1  -8         28.53         26.64         4.52 o                         
   8   1  -8         38.28         33.19         5.32 o                         
   9   1  -8         32.08         36.05         4.59 o                         
  10   1  -8         37.72         46.32         7.03 o                         
  11   1  -8         59.18         67.56         7.70 o                         
  12   1  -8         76.58         78.77         8.06 o                         
  13   1  -8         35.65         33.81         7.35 o                         
  14   1  -8         23.77         39.48         5.88 o                         
  15   1  -8         85.94         82.51        10.29 o                         
   0   2  -8        329.17        319.70        19.13 o                         
   1   2  -8        122.13        128.46         5.78 o                         
   2   2  -8         63.27         65.14         4.00 o                         
   3   2  -8        130.90        118.65         5.32 o                         
   4   2  -8          7.83          7.44         1.40 o                         
   5   2  -8         31.02         32.45         4.57 o                         
   6   2  -8         88.29         83.41         4.24 o                         
   7   2  -8          6.46         10.04         2.33 o                         
   8   2  -8         21.32         20.96         2.34 o                         
   9   2  -8          4.44          9.98         2.92 o                         
  10   2  -8        122.56        105.53         8.00 o                         
  11   2  -8          5.30          5.41         2.26 o                         
  12   2  -8         36.04         31.69         4.42 o                         
  13   2  -8         30.36         33.37         5.14 o                         
  14   2  -8         88.79         85.13         8.48 o                         
   0   3  -8        478.71        454.80        36.48 o                         
   1   3  -8        369.51        360.80        15.57 o                         
   2   3  -8        114.45        114.07         6.23 o                         
   3   3  -8         55.27         77.06         7.82 o                         
   4   3  -8         47.14         56.61         4.01 o                         
   5   3  -8         76.91         74.15         4.23 o                         
   6   3  -8         70.68         77.14         6.04 o                         
   7   3  -8         14.72         14.88         2.31 o                         
   8   3  -8          8.16          7.01         2.12 o                         
   9   3  -8         31.35         25.36         3.75 o                         
  10   3  -8          3.74          4.21         3.55 o                         
  11   3  -8          4.67          3.91         4.02 o                         
  12   3  -8         59.02         50.83         5.81 o                         
   0   4  -8        195.68        207.64        17.66 o                         
   1   4  -8          3.15         27.12        10.20 o                         
   2   4  -8          8.79         13.42         3.96 o                         
   3   4  -8         30.95         30.94         4.27 o                         
   4   4  -8         12.75         16.00         3.28 o                         
   5   4  -8          1.91          5.57         2.44 o                         
   6   4  -8          8.08         11.64         2.79 o                         
   7   4  -8          3.31          6.53         2.20 o                         
   8   4  -8          6.35         13.30         2.90 o                         
   9   4  -8         23.10         20.56         3.49 o                         
   2   0  -7         37.21         36.39         3.61 o                         
   4   0  -7        103.67        100.18         8.12 o                         
   6   0  -7        126.33        117.83         7.20 o                         
   8   0  -7        301.34        266.59        13.19 o                         
  10   0  -7         78.84         73.85         4.50 o                         
  12   0  -7        120.59        116.17         5.61 o                         
  14   0  -7        131.41        141.04         6.82 o                         
  16   0  -7        202.24        194.20        12.56 o                         
  18   0  -7        128.63        108.00        10.09 o                         
  20   0  -7        152.80        142.09        13.69 o                         
   1   1  -7         31.35         31.30         2.00 o                         
   2   1  -7         94.68         99.12         4.59 o                         
   3   1  -7        139.61        134.90         7.19 o                         
   4   1  -7         50.99         55.98         2.64 o                         
   5   1  -7        111.40        110.78         5.12 o                         
   6   1  -7        121.79        121.52         4.20 o                         
   7   1  -7         42.79         42.48         2.37 o                         
   8   1  -7          4.33          2.01         0.85 o                         
   9   1  -7         23.57         25.13         2.52 o                         
  10   1  -7         28.70         31.52         1.78 o                         
  11   1  -7         30.56         28.19         2.56 o                         
  12   1  -7         62.35         58.50         3.31 o                         
  13   1  -7         40.74         44.37         9.00 o                         
  14   1  -7         18.76         20.47         2.49 o                         
  15   1  -7         11.27         11.17         2.57 o                         
  16   1  -7          6.34          9.99         1.70 o                         
  17   1  -7        111.13        107.16         6.12 o                         
  18   1  -7         51.24         47.31         5.16 o                         
  19   1  -7         51.69         48.96         5.73 o                         
  20   1  -7         73.65         67.57         8.32 o                         
   1   2  -7         29.28         33.54         3.10 o                         
   2   2  -7         66.26         67.52         3.08 o                         
   3   2  -7         14.78         16.16         1.66 o                         
   4   2  -7          5.41          7.03         1.19 o                         
   5   2  -7         42.65         38.67         2.26 o                         
   6   2  -7         15.24         15.33         1.32 o                         
   7   2  -7         16.71         15.42         1.50 o                         
   8   2  -7         23.29         21.56         1.86 o                         
   9   2  -7          5.49          6.15         1.20 o                         
  10   2  -7         90.06         80.69         3.83 o                         
  11   2  -7         11.40         12.06         1.60 o                         
  12   2  -7         14.50         16.06         2.19 o                         
  13   2  -7         37.81         40.87         3.03 o                         
  14   2  -7        140.18        136.50         6.41 o                         
  15   2  -7         41.16         45.21         3.12 o                         
  16   2  -7         27.58         29.22         2.85 o                         
  17   2  -7         44.19         47.43         4.27 o                         
  18   2  -7         33.07         32.17         2.71 o                         
  19   2  -7          0.00          3.31         1.52 o                         
   1   3  -7          3.50          3.87         0.82 o                         
   2   3  -7         44.30         45.04         3.14 o                         
   3   3  -7         32.85         33.56         2.25 o                         
   4   3  -7        103.19         99.80         4.61 o                         
   5   3  -7        103.08        100.14         4.26 o                         
   6   3  -7         68.39         67.12         3.01 o                         
   7   3  -7         32.77         35.74         2.86 o                         
   8   3  -7         27.88         33.73         2.62 o                         
   9   3  -7          6.63          7.09         1.47 o                         
  10   3  -7          6.97          9.06         2.06 o                         
  11   3  -7         83.69         79.14         3.84 o                         
  12   3  -7          6.11          8.14         1.75 o                         
  13   3  -7         24.59         26.09         3.29 o                         
  14   3  -7          8.32         11.04         2.72 o                         
  15   3  -7          7.36          6.79         2.16 o                         
  16   3  -7         27.52         25.61         2.69 o                         
  17   3  -7         11.21         15.20         2.48 o                         
   1   4  -7         98.04         96.88         6.39 o                         
   2   4  -7         22.15         28.32         2.41 o                         
   3   4  -7         47.52         48.50         3.47 o                         
   4   4  -7         93.33         87.88         5.57 o                         
   5   4  -7        146.75        144.98         6.60 o                         
   6   4  -7        160.61        161.42         8.46 o                         
   7   4  -7         24.17         28.42         2.70 o                         
   8   4  -7         63.31         63.35         4.60 o                         
   9   4  -7         28.97         26.24         3.01 o                         
  10   4  -7         32.91         29.79         2.72 o                         
  11   4  -7         20.61         18.93         2.64 o                         
  12   4  -7         21.61         21.22         3.63 o                         
  13   4  -7          4.37          4.74         2.18 o                         
  14   4  -7          1.19          1.81         3.75 o                         
  15   4  -7         10.22          7.70         2.73 o                         
   1   5  -7         82.26         83.28         5.46 o                         
   2   5  -7         51.55         57.96         4.36 o                         
   3   5  -7         39.64         43.08         4.31 o                         
   4   5  -7          8.92         11.83         1.97 o                         
   5   5  -7          5.54          8.38         2.17 o                         
   6   5  -7         38.77         42.56         4.30 o                         
   7   5  -7         19.04         19.65         2.95 o                         
   8   5  -7         68.52         67.40         5.30 o                         
   9   5  -7         31.89         28.67         3.06 o                         
  10   5  -7         22.21         15.53         2.27 o                         
  11   5  -7         41.64         39.25         6.15 o                         
  12   5  -7         15.69         17.60         2.88 o                         
   1   6  -7         10.75         11.50         2.39 o                         
   2   6  -7         26.67         31.05         4.80 o                         
   3   6  -7         62.02         63.08         7.80 o                         
   4   6  -7         28.41         44.05         5.37 o                         
   5   6  -7         12.42         12.87         3.09 o                         
   2   0  -6         56.78         51.34         4.49 o                         
   4   0  -6         54.59         55.28         3.13 o                         
   8   0  -6        141.92        138.96         5.98 o                         
  10   0  -6         64.88         67.01         5.75 o                         
  12   0  -6        172.23        194.90        10.03 o                         
  14   0  -6        107.51        100.71         6.17 o                         
  16   0  -6        130.31        109.69         7.80 o                         
  18   0  -6        506.59        454.68        45.06 o                         
  20   0  -6        237.91        218.22        28.96 o                         
  22   0  -6         61.64         38.96         5.97 o                         
   0   1  -6        323.40        306.04        21.40 o                         
   1   1  -6         97.49         94.85         3.79 o                         
   2   1  -6        106.52        100.30         3.72 o                         
   3   1  -6         96.71         98.95         3.63 o                         
   4   1  -6        379.19        363.75        11.54 o                         
   5   1  -6        390.89        388.56        14.22 o                         
   6   1  -6        176.49        182.47         6.95 o                         
   7   1  -6          9.95         10.62         1.01 o                         
   8   1  -6        141.83        130.04         4.68 o                         
   9   1  -6         88.80         88.38         5.30 o                         
  10   1  -6         32.65         31.15         4.56 o                         
  11   1  -6         80.11         75.02         3.13 o                         
  12   1  -6          3.14          3.67         0.55 o                         
  13   1  -6         70.33         67.81         2.77 o                         
  14   1  -6         74.14         79.49         3.88 o                         
  15   1  -6        148.86        142.71         7.84 o                         
  16   1  -6         55.91         64.10         2.86 o                         
  17   1  -6         69.15         64.95         3.31 o                         
  18   1  -6         54.19         51.97         4.18 o                         
  19   1  -6         78.20         64.22         4.55 o                         
  20   1  -6         51.49         48.92         3.29 o                         
  21   1  -6         23.87         22.88         2.93 o                         
  22   1  -6         12.03         12.26         2.34 o                         
  23   1  -6         11.85         14.92         2.35 o                         
   0   2  -6       1614.28       1608.52        72.51 o                         
   1   2  -6        848.29        789.84        26.03 o                         
   2   2  -6        658.59        657.20        23.78 o                         
   3   2  -6         56.93         75.35         4.45 o                         
   4   2  -6         56.97         59.46         3.67 o                         
   5   2  -6         49.81         50.21         2.79 o                         
   6   2  -6         44.25         36.53         4.35 o                         
   7   2  -6         23.58         28.77         1.96 o                         
   8   2  -6         84.22         78.00         3.93 o                         
   9   2  -6         13.95         15.43         1.62 o                         
  10   2  -6         91.16         92.35         4.20 o                         
  11   2  -6         29.86         32.02         1.99 o                         
  12   2  -6        118.95        113.47         4.23 o                         
  13   2  -6         71.35         77.15         3.60 o                         
  14   2  -6        151.73        149.42         5.99 o                         
  15   2  -6        120.75        118.87         4.98 o                         
  16   2  -6         38.16         41.67         2.50 o                         
  17   2  -6         11.89         13.62         1.46 o                         
  18   2  -6         14.43         17.03         1.42 o                         
  19   2  -6         35.57         38.37         2.71 o                         
  20   2  -6          4.92          4.67         1.46 o                         
  21   2  -6          3.55          1.67         2.62 o                         
  22   2  -6         15.22         16.14         3.86 o                         
   0   3  -6        372.29        414.40        18.71 o                         
   1   3  -6        146.95        135.47         4.31 o                         
   2   3  -6         63.89         62.27         2.71 o                         
   4   3  -6         96.76         89.66         3.43 o                         
   5   3  -6         19.83         22.28         1.51 o                         
   6   3  -6         73.48         73.59         3.88 o                         
   7   3  -6         36.42         35.03         2.70 o                         
   8   3  -6          0.28          1.86         0.68 o                         
   9   3  -6         34.38         38.19         1.97 o                         
  10   3  -6        157.09        147.46        11.08 o                         
  11   3  -6         13.98         13.96         1.25 o                         
  12   3  -6         47.37         51.15         2.54 o                         
  13   3  -6         20.48         20.21         1.66 o                         
  14   3  -6         71.27         66.08         2.52 o                         
  15   3  -6        110.63         98.95         4.79 o                         
  16   3  -6        114.88        112.15         4.95 o                         
  17   3  -6        134.16        127.23         7.09 o                         
  18   3  -6        131.94        129.35         9.79 o                         
  19   3  -6         70.88         67.87         5.28 o                         
  20   3  -6         23.30         22.11         2.31 o                         
  21   3  -6         39.50         35.78         3.89 o                         
   0   4  -6        116.84        113.46         6.90 o                         
   1   4  -6          2.14          5.04         1.63 o                         
   2   4  -6          3.63          3.91         1.38 o                         
   3   4  -6         40.45         40.47         2.39 o                         
   4   4  -6        188.64        186.82         6.61 o                         
   5   4  -6        176.09        186.56         6.67 o                         
   6   4  -6         13.67         18.03         1.40 o                         
   7   4  -6        108.88        103.48         4.23 o                         
   8   4  -6         12.99         13.75         1.27 o                         
   9   4  -6         22.26         23.79         1.56 o                         
  10   4  -6          0.57          0.83         0.78 o                         
  11   4  -6         13.84         13.14         1.36 o                         
  12   4  -6         58.25         55.85         3.29 o                         
  13   4  -6          8.63         12.05         1.73 o                         
  14   4  -6         50.33         47.56         2.30 o                         
  15   4  -6         17.45         17.96         2.98 o                         
  16   4  -6         24.68         21.63         2.10 o                         
  17   4  -6         20.36         20.93         3.27 o                         
  18   4  -6          4.89          7.30         2.45 o                         
  19   4  -6         83.71         76.59         5.50 o                         
   0   5  -6        374.12        359.57        25.11 o                         
   1   5  -6         75.30         85.46         3.59 o                         
   2   5  -6         34.20         41.83         3.10 o                         
   3   5  -6         80.69         80.55         3.59 o                         
   4   5  -6         49.11         51.06         2.93 o                         
   5   5  -6          7.84          9.00         1.94 o                         
   6   5  -6         18.20         17.38         1.61 o                         
   7   5  -6         32.75         39.77         2.39 o                         
   8   5  -6        152.14        146.23         8.75 o                         
   9   5  -6         46.78         55.56         3.98 o                         
  10   5  -6          3.90          5.76         2.33 o                         
  11   5  -6          2.27          2.14         1.44 o                         
  12   5  -6          1.78          2.72         2.13 o                         
  13   5  -6          9.09          9.28         1.38 o                         
  14   5  -6          1.85          1.07         1.53 o                         
  15   5  -6         13.56         14.64         2.24 o                         
  16   5  -6          2.97          1.23         1.45 o                         
  17   5  -6         10.19          8.38         6.14 o                         
   0   6  -6         12.63         13.93         5.81 o                         
   1   6  -6         54.45         55.84         4.44 o                         
   2   6  -6         15.30         15.26         1.81 o                         
   3   6  -6          0.10          4.84         1.37 o                         
   4   6  -6         79.76         75.59         3.77 o                         
   5   6  -6         22.94         26.01         2.60 o                         
   6   6  -6         17.87         19.12         2.15 o                         
   7   6  -6         24.65         28.01         2.60 o                         
   8   6  -6         26.46         25.54         2.79 o                         
   9   6  -6         12.29         18.32         2.67 o                         
  10   6  -6         11.39         11.73         2.96 o                         
  11   6  -6         23.05         24.48         2.39 o                         
  12   6  -6        124.68        132.06         6.47 o                         
  13   6  -6         76.77         83.92         5.90 o                         
   0   7  -6          2.60          5.58         5.22 o                         
   1   7  -6          8.01         13.08         3.79 o                         
   2   7  -6         32.14         30.31         8.72 o                         
   3   7  -6          3.18          6.31         3.72 o                         
   4   7  -6         27.10         28.39         6.36 o                         
   5   7  -6         21.75         25.58         3.63 o                         
   2   0  -5        157.55        152.75         8.54 o                         
   4   0  -5        358.82        341.09        13.10 o                         
   6   0  -5        351.02        325.47        13.75 o                         
   8   0  -5          6.93          8.24         1.51 o                         
  10   0  -5        380.34        368.93        43.41 o                         
  12   0  -5         69.26         65.69         7.35 o                         
  14   0  -5        617.07        589.95        43.83 o                         
  16   0  -5        299.38        299.55        23.43 o                         
  18   0  -5        734.61        736.31        43.74 o                         
  20   0  -5        348.81        318.41        57.96 o                         
  22   0  -5        123.87        120.35         7.99 o                         
  24   0  -5         14.02         12.98         4.25 o                         
   1   1  -5         11.78         12.29         1.22 o                         
   2   1  -5        257.56        244.45         9.26 o                         
   3   1  -5        200.29        181.06         6.89 o                         
   4   1  -5         11.31         12.26         0.99 o                         
   5   1  -5        183.08        175.03         6.20 o                         
   6   1  -5         90.33         94.36         3.39 o                         
   7   1  -5        564.83        574.54        19.31 o                         
   8   1  -5        201.45        219.70        10.78 o                         
   9   1  -5        153.39        166.02         7.37 o                         
  10   1  -5        152.82        154.24        11.85 o                         
  11   1  -5         65.17         67.29         3.36 o                         
  12   1  -5         51.17         49.55         2.98 o                         
  13   1  -5         26.77         29.72         1.32 o                         
  14   1  -5         49.66         50.92         3.26 o                         
  15   1  -5         54.18         52.64         3.59 o                         
  16   1  -5         59.23         60.91         4.08 o                         
  17   1  -5         27.35         30.49         2.09 o                         
  18   1  -5        124.95        115.67         4.64 o                         
  19   1  -5         29.51         24.50         3.55 o                         
  20   1  -5         35.77         31.24         2.40 o                         
  21   1  -5         16.58         16.68         2.51 o                         
  22   1  -5         38.45         38.21         2.72 o                         
  23   1  -5         45.22         49.41         3.81 o                         
  24   1  -5         35.67         34.28         3.03 o                         
  25   1  -5          7.52          8.65         1.91 o                         
   1   2  -5         12.17         16.02         1.26 o                         
   2   2  -5        229.46        216.69         7.47 o                         
   3   2  -5        417.31        402.89        12.06 o                         
   4   2  -5        312.10        302.87         9.18 o                         
   5   2  -5         66.44         61.12         3.54 o                         
   6   2  -5         23.62         25.24         1.45 o                         
   7   2  -5         13.52         14.02         1.04 o                         
   8   2  -5          7.55          6.62         1.19 o                         
   9   2  -5         63.10         66.79         5.16 o                         
  10   2  -5         74.05         70.35         3.46 o                         
  11   2  -5         30.98         32.33         1.79 o                         
  12   2  -5         56.60         53.35         2.48 o                         
  13   2  -5         95.33         90.07         4.14 o                         
  14   2  -5         71.15         68.43         3.42 o                         
  15   2  -5         34.04         33.02         1.67 o                         
  16   2  -5         30.93         31.54         2.00 o                         
  17   2  -5          7.46          7.00         0.93 o                         
  18   2  -5          7.41         10.59         1.15 o                         
  19   2  -5          7.56          5.92         1.04 o                         
  20   2  -5          1.21          1.59         0.96 o                         
  21   2  -5          7.09          7.51         1.29 o                         
  22   2  -5          3.13          2.77         1.54 o                         
  23   2  -5         36.72         37.02         2.64 o                         
  24   2  -5         24.50         24.65         2.13 o                         
  25   2  -5         16.34         15.74         2.26 o                         
   1   3  -5         34.15         30.58         1.57 o                         
   2   3  -5         47.14         43.91         1.84 o                         
   3   3  -5          1.92          2.37         0.73 o                         
   4   3  -5         92.52         85.64         2.83 o                         
   5   3  -5          4.33          4.38         0.63 o                         
   6   3  -5          4.03          3.89         0.92 o                         
   7   3  -5         29.80         28.07         1.77 o                         
   8   3  -5         53.32         54.28         2.89 o                         
   9   3  -5         38.34         36.85         1.78 o                         
  10   3  -5         72.51         77.73         3.46 o                         
  11   3  -5        193.44        197.64         7.74 o                         
  12   3  -5         68.77         71.28         2.80 o                         
  13   3  -5        122.36        118.50         4.65 o                         
  14   3  -5         68.99         66.89         2.73 o                         
  15   3  -5        136.39        127.01         4.96 o                         
  16   3  -5         17.00         18.70         1.20 o                         
  17   3  -5         45.77         48.80         2.04 o                         
  18   3  -5        264.46        265.72        16.22 o                         
  19   3  -5         30.16         36.63         2.51 o                         
  20   3  -5         49.58         57.36         3.62 o                         
  21   3  -5        131.88        133.80         6.17 o                         
  22   3  -5         38.60         38.62         2.65 o                         
  23   3  -5         14.49         15.36         1.63 o                         
  24   3  -5         80.56         76.57         4.84 o                         
   1   4  -5        146.05        143.10         4.34 o                         
   2   4  -5         74.76         75.56         2.63 o                         
   3   4  -5        224.45        213.78         6.62 o                         
   4   4  -5        125.50        126.46         4.38 o                         
   5   4  -5        230.89        215.46         6.71 o                         
   6   4  -5        207.46        199.30         5.89 o                         
   7   4  -5         36.83         37.64         1.80 o                         
   8   4  -5        179.72        163.03         6.46 o                         
   9   4  -5        119.12        117.30         4.58 o                         
  10   4  -5         16.56         18.42         1.09 o                         
  11   4  -5         21.34         20.47         2.02 o                         
  12   4  -5          7.75          7.56         1.00 o                         
  13   4  -5         42.51         45.65         2.23 o                         
  14   4  -5         59.25         57.99         2.32 o                         
  15   4  -5         33.30         33.30         1.73 o                         
  16   4  -5          6.41          8.48         1.03 o                         
  17   4  -5         31.96         33.94         1.76 o                         
  18   4  -5        221.04        220.49         9.96 o                         
  19   4  -5         19.06         26.00         2.59 o                         
  20   4  -5        106.81        108.52         4.68 o                         
  21   4  -5         66.80         74.84         4.20 o                         
  22   4  -5         23.29         23.34         4.10 o                         
   1   5  -5         41.42         44.26         2.30 o                         
   2   5  -5        194.63        193.79         6.24 o                         
   3   5  -5        294.52        274.18         8.72 o                         
   4   5  -5         41.95         42.81         2.39 o                         
   5   5  -5        166.41        142.81         4.84 o                         
   6   5  -5        188.75        177.49         6.10 o                         
   7   5  -5        137.35        133.47         4.21 o                         
   8   5  -5        122.12        108.23         4.13 o                         
   9   5  -5         17.43         18.64         2.10 o                         
  10   5  -5         91.27         87.38         4.03 o                         
  11   5  -5         76.09         69.52         3.70 o                         
  12   5  -5         36.85         36.74         1.85 o                         
  13   5  -5         18.87         20.22         1.37 o                         
  14   5  -5          1.04          0.61         0.68 o                         
  15   5  -5          1.11          1.13         1.22 o                         
  16   5  -5         16.13         17.24         1.79 o                         
  17   5  -5          0.57          2.79         1.78 o                         
  18   5  -5          6.46          6.57         1.54 o                         
  19   5  -5         14.28         12.05         2.64 o                         
  20   5  -5          3.40          0.76         1.54 o                         
   1   6  -5         48.41         47.57         2.45 o                         
   2   6  -5          2.02          2.38         0.75 o                         
   3   6  -5          2.91          3.42         0.82 o                         
   4   6  -5         17.47         19.71         1.39 o                         
   5   6  -5         37.94         33.32         1.97 o                         
   6   6  -5          1.54          3.02         1.69 o                         
   7   6  -5         17.87         15.25         1.30 o                         
   8   6  -5         53.55         50.70         3.07 o                         
   9   6  -5         24.03         29.00         2.59 o                         
  10   6  -5        107.16        103.54         4.85 o                         
  11   6  -5         52.69         63.24         2.97 o                         
  12   6  -5         92.09        103.76         4.71 o                         
  13   6  -5         99.52         97.44         5.25 o                         
  14   6  -5        143.36        142.49         7.05 o                         
  15   6  -5         12.29         12.73         2.78 o                         
  16   6  -5         49.36         56.72         4.79 o                         
  17   6  -5         57.73         62.64         3.51 o                         
   1   7  -5         16.06         17.12         1.72 o                         
   2   7  -5          0.68          1.98         1.10 o                         
   3   7  -5         37.81         36.43         3.07 o                         
   4   7  -5         11.81         18.19         1.77 o                         
   5   7  -5         85.48         91.61         4.13 o                         
   6   7  -5         31.55         38.30         3.16 o                         
   7   7  -5         40.68         41.22         2.97 o                         
   8   7  -5         26.46         27.25         2.68 o                         
   9   7  -5         11.49          9.45         1.76 o                         
  10   7  -5         10.45         10.90         1.72 o                         
  11   7  -5         20.94         21.89         2.91 o                         
  12   7  -5        122.38        147.36         7.92 o                         
   2   0  -4        304.35        291.32        10.70 o                         
   4   0  -4        737.40        720.60        49.32 o                         
   6   0  -4        452.77        494.40        45.34 o                         
   8   0  -4        135.91        144.26         9.03 o                         
  10   0  -4        120.24        134.82         6.40 o                         
  12   0  -4        456.67        534.51        34.47 o                         
  14   0  -4         95.18         92.86         9.38 o                         
  16   0  -4        508.81        520.45        40.05 o                         
  18   0  -4        993.14       1014.68        75.08 o                         
  20   0  -4        536.93        494.73        32.20 o                         
  22   0  -4        175.58        151.94        19.39 o                         
  24   0  -4        142.17        134.46         8.58 o                         
  26   0  -4         27.84         31.70         8.24 o                         
   0   1  -4        813.03        794.99        54.38 o                         
   1   1  -4       4343.25       4077.48       144.48 o                         
   2   1  -4       2568.49       2448.63        71.96 o                         
   3   1  -4        756.15        722.49        21.55 o                         
   4   1  -4       1044.24        913.46        27.03 o                         
   5   1  -4        289.37        278.44         8.63 o                         
   6   1  -4        757.54        750.65        27.77 o                         
   7   1  -4        217.74        226.81         7.57 o                         
   8   1  -4        114.63        137.16         8.07 o                         
   9   1  -4         33.29         41.63         2.27 o                         
  10   1  -4         16.90         19.50         1.09 o                         
  11   1  -4         49.99         53.41         2.07 o                         
  12   1  -4        223.61        232.86        10.05 o                         
  13   1  -4        103.59        108.67         6.08 o                         
  14   1  -4         49.19         52.81         2.86 o                         
  15   1  -4        285.01        287.62        10.84 o                         
  16   1  -4         46.09         49.81         2.15 o                         
  17   1  -4         15.08         18.56         1.27 o                         
  18   1  -4        278.67        289.52        14.14 o                         
  19   1  -4          7.48         11.67         1.03 o                         
  20   1  -4         66.74         61.33         4.32 o                         
  21   1  -4         84.90         81.90         5.16 o                         
  22   1  -4         39.72         31.70         2.13 o                         
  23   1  -4         15.45         14.14         1.59 o                         
  24   1  -4         28.51         26.14         2.86 o                         
  25   1  -4          5.27          3.65         1.28 o                         
  26   1  -4          4.49          2.90         1.62 o                         
  27   1  -4         25.75         26.95         2.54 o                         
   0   2  -4       1879.48       1896.09        90.43 o                         
   1   2  -4       1347.17       1254.18        41.25 o                         
   2   2  -4        978.14        926.56        29.62 o                         
   3   2  -4         21.13         20.50         1.69 o                         
   4   2  -4         65.27         71.00         2.77 o                         
   5   2  -4        601.35        580.15        19.53 o                         
   6   2  -4        100.20         96.13         3.58 o                         
   7   2  -4        119.00        131.62         4.60 o                         
   8   2  -4        211.61        221.40         9.10 o                         
   9   2  -4        138.61        149.08         5.78 o                         
  10   2  -4         19.15         22.52         1.02 o                         
  11   2  -4        126.77        132.28         4.43 o                         
  12   2  -4         57.72         56.45         2.31 o                         
  13   2  -4          9.29          8.94         0.70 o                         
  14   2  -4        124.00        133.89         5.13 o                         
  15   2  -4        191.19        197.03         8.25 o                         
  16   2  -4         13.25         12.08         1.32 o                         
  17   2  -4         78.51         77.24         2.62 o                         
  18   2  -4        168.84        154.95         7.06 o                         
  19   2  -4         50.45         49.19         2.69 o                         
  20   2  -4         14.58         12.53         1.32 o                         
  21   2  -4         26.18         27.86         1.97 o                         
  22   2  -4         25.86         24.93         1.80 o                         
  23   2  -4         17.51         20.31         2.01 o                         
  24   2  -4        151.63        140.17         9.52 o                         
  25   2  -4         26.68         29.02         2.76 o                         
  26   2  -4         30.79         30.06         2.45 o                         
   0   3  -4          0.76          1.28         0.48 o                         
   1   3  -4         70.27         72.09         2.28 o                         
   2   3  -4         74.22         75.72         2.54 o                         
   3   3  -4         49.89         49.36         1.89 o                         
   4   3  -4        181.36        160.55         4.39 o                         
   5   3  -4         31.17         36.46         1.33 o                         
   6   3  -4         86.63         84.11         3.08 o                         
   7   3  -4          1.55          2.14         0.44 o                         
   8   3  -4        179.25        179.09         5.44 o                         
   9   3  -4         21.86         25.08         1.57 o                         
  10   3  -4         51.12         47.21         2.14 o                         
  11   3  -4         25.46         26.67         1.62 o                         
  12   3  -4        402.24        395.69        16.09 o                         
  13   3  -4         56.80         57.62         2.15 o                         
  14   3  -4        222.26        232.12        10.98 o                         
  15   3  -4        521.82        512.25        20.59 o                         
  16   3  -4        109.08        109.09         3.97 o                         
  17   3  -4         12.54         15.44         1.15 o                         
  18   3  -4        187.74        180.85         9.56 o                         
  19   3  -4        237.96        230.16         8.13 o                         
  20   3  -4        301.54        294.72        21.27 o                         
  21   3  -4         97.42         98.07         4.30 o                         
  22   3  -4          3.04          4.97         0.99 o                         
  23   3  -4         45.80         45.58         2.38 o                         
  24   3  -4          8.61          7.96         1.52 o                         
  25   3  -4         11.00         10.51         3.06 o                         
   0   4  -4        423.68        378.69        16.78 o                         
   1   4  -4         80.37         76.21         2.72 o                         
   2   4  -4          8.81          8.21         0.66 o                         
   3   4  -4         54.73         54.91         1.73 o                         
   4   4  -4         71.44         71.04         2.06 o                         
   5   4  -4        374.88        358.79         9.54 o                         
   6   4  -4         93.67         89.80         3.21 o                         
   7   4  -4        208.43        196.53         5.93 o                         
   8   4  -4        108.89        104.87         3.18 o                         
   9   4  -4         63.90         63.52         2.39 o                         
  10   4  -4         43.04         41.32         1.64 o                         
  11   4  -4         19.74         19.54         1.37 o                         
  12   4  -4         44.17         47.90         2.09 o                         
  13   4  -4         74.03         71.79         4.03 o                         
  14   4  -4         61.33         52.66         2.88 o                         
  15   4  -4         71.04         69.98         2.74 o                         
  16   4  -4         89.72         84.81         3.77 o                         
  17   4  -4         26.43         27.23         1.45 o                         
  18   4  -4         47.96         49.21         2.25 o                         
  19   4  -4         12.24         16.32         1.49 o                         
  20   4  -4         21.98         26.24         1.81 o                         
  21   4  -4         43.51         44.72         2.56 o                         
  22   4  -4         40.71         41.76         2.66 o                         
  23   4  -4          2.10          4.29         1.35 o                         
  24   4  -4          4.09          4.12         1.56 o                         
   0   5  -4        316.41        294.34        13.24 o                         
   1   5  -4         13.88         17.65         1.14 o                         
   2   5  -4        444.42        420.88        11.34 o                         
   3   5  -4        223.82        222.64         6.00 o                         
   4   5  -4        261.87        254.78         7.09 o                         
   5   5  -4        203.37        202.78         5.77 o                         
   6   5  -4         86.74         87.76         2.79 o                         
   7   5  -4          4.75          6.53         0.79 o                         
   8   5  -4         38.24         38.54         1.78 o                         
   9   5  -4        135.00        134.55         4.63 o                         
  10   5  -4        184.48        182.97         5.66 o                         
  11   5  -4         17.71         23.38         1.56 o                         
  12   5  -4        118.99        117.82         4.14 o                         
  13   5  -4        108.60        106.97         4.31 o                         
  14   5  -4         41.61         46.32         3.07 o                         
  15   5  -4         72.81         69.43         4.56 o                         
  16   5  -4         26.21         24.86         1.68 o                         
  17   5  -4          9.88         10.45         1.17 o                         
  18   5  -4         13.83         13.83         1.22 o                         
  19   5  -4         22.20         23.08         1.54 o                         
  20   5  -4          3.63          2.67         0.87 o                         
  21   5  -4         23.04         28.15         2.98 o                         
  22   5  -4         10.67         13.34         2.49 o                         
   0   6  -4         74.83         66.86         3.61 o                         
   1   6  -4          8.58          8.91         1.79 o                         
   2   6  -4         10.60          9.48         1.01 o                         
   3   6  -4          4.25          4.52         0.80 o                         
   4   6  -4        117.02        111.17         3.48 o                         
   5   6  -4         54.56         56.93         2.63 o                         
   6   6  -4         68.56         57.68         2.15 o                         
   7   6  -4          9.42          9.74         0.94 o                         
   8   6  -4         15.19         15.18         1.09 o                         
   9   6  -4         39.33         41.66         2.27 o                         
  10   6  -4         92.59         91.50         3.35 o                         
  11   6  -4         34.27         42.10         2.00 o                         
  12   6  -4         61.08         55.82         2.51 o                         
  13   6  -4         55.21         56.40         4.24 o                         
  14   6  -4         91.37         85.53         4.01 o                         
  15   6  -4        122.63        126.59         5.55 o                         
  16   6  -4         10.68         12.89         1.64 o                         
  17   6  -4         30.63         33.12         2.14 o                         
  18   6  -4         22.98         35.94         3.47 o                         
  19   6  -4         53.25         56.07         5.70 o                         
   0   7  -4         59.87         60.25         5.12 o                         
   1   7  -4          2.49          2.61         1.06 o                         
   2   7  -4         17.38         17.96         1.69 o                         
   3   7  -4          4.97          7.11         1.05 o                         
   4   7  -4        132.04        133.11         4.94 o                         
   5   7  -4         19.08         23.25         1.73 o                         
   6   7  -4        107.21        103.35         4.02 o                         
   7   7  -4         85.25         81.23         3.25 o                         
   8   7  -4         43.67         49.06         2.76 o                         
   9   7  -4         62.13         57.04         2.72 o                         
  10   7  -4          2.16          4.85         1.53 o                         
  11   7  -4         23.57         19.62         1.88 o                         
  12   7  -4         70.81         79.22         3.89 o                         
  13   7  -4         28.32         38.41         5.83 o                         
  14   7  -4          2.15          6.64         1.81 o                         
  15   7  -4         50.36         56.66         3.12 o                         
   0   8  -4         59.91         61.67         8.01 o                         
   1   8  -4          6.93          9.59         1.81 o                         
   2   8  -4          4.41          8.24         2.07 o                         
   3   8  -4         38.48         40.71         3.30 o                         
   4   8  -4         44.29         50.79         3.99 o                         
   5   8  -4         12.14         12.54         2.32 o                         
   6   8  -4          4.22          5.39         1.42 o                         
   7   8  -4         22.09         27.13         2.66 o                         
   8   8  -4         12.06         16.19         2.37 o                         
   9   8  -4         18.19         21.45         2.81 o                         
   2   0  -3        434.29        433.20        17.09 o                         
   4   0  -3       2739.88       2407.38       171.19 o                         
   6   0  -3        332.19        343.54        26.34 o                         
   8   0  -3         12.66         16.62         1.25 o                         
  10   0  -3        308.53        360.36        21.15 o                         
  12   0  -3       2473.52       2357.47       171.94 o                         
  14   0  -3        221.77        211.79        13.37 o                         
  16   0  -3        121.08        115.16         5.36 o                         
  18   0  -3        822.39        794.26        31.65 o                         
  20   0  -3        190.27        184.99         7.66 o                         
  22   0  -3        137.66        134.31         5.55 o                         
  24   0  -3        161.74        162.33        17.99 o                         
  26   0  -3         51.82         61.03         5.22 o                         
  28   0  -3          1.86          1.26         3.89 o                         
   1   1  -3        482.00        462.96        16.47 o                         
   2   1  -3        173.35        150.29         6.91 o                         
   3   1  -3        350.13        325.20         9.50 o                         
   4   1  -3         37.63         42.90         2.05 o                         
   5   1  -3        629.69        647.70        21.47 o                         
   6   1  -3         92.47         98.49         4.19 o                         
   7   1  -3         35.43         35.17         1.71 o                         
   8   1  -3        685.15        756.20        26.24 o                         
   9   1  -3        644.22        734.66        33.81 o                         
  10   1  -3        294.71        317.91        12.97 o                         
  11   1  -3          6.89         10.12         0.69 o                         
  12   1  -3        117.30        119.18         5.86 o                         
  13   1  -3         41.95         44.65         2.07 o                         
  14   1  -3        150.73        145.78         7.72 o                         
  15   1  -3         22.20         27.05         1.98 o                         
  16   1  -3         58.12         59.37         2.45 o                         
  17   1  -3        180.16        180.82         7.34 o                         
  18   1  -3        570.47        549.70        20.32 o                         
  19   1  -3        359.08        378.00        11.53 o                         
  20   1  -3         46.45         50.84         2.09 o                         
  21   1  -3         87.03         87.48         3.52 o                         
  22   1  -3         27.57         27.60         1.52 o                         
  23   1  -3         40.49         39.25         1.98 o                         
  24   1  -3          7.19          7.05         1.23 o                         
  25   1  -3          3.46          2.18         1.41 o                         
  26   1  -3         15.99         16.72         2.32 o                         
  27   1  -3          0.60         -0.25         1.21 o                         
  28   1  -3         21.44         25.50         2.57 o                         
   1   2  -3        268.65        245.19         6.90 o                         
   2   2  -3       1020.29        958.02        25.25 o                         
   3   2  -3        539.35        488.98        14.32 o                         
   4   2  -3        424.98        408.60        11.81 o                         
   5   2  -3        405.97        390.02        10.41 o                         
   6   2  -3        279.84        272.64         8.18 o                         
   7   2  -3        623.39        643.13        17.75 o                         
   8   2  -3        468.48        463.00        13.86 o                         
   9   2  -3         69.81         79.26         2.89 o                         
  10   2  -3        388.60        376.96        13.44 o                         
  11   2  -3        439.82        495.59        18.18 o                         
  12   2  -3         69.49         68.37         3.10 o                         
  13   2  -3         47.26         48.68         2.29 o                         
  14   2  -3         37.67         42.15         1.64 o                         
  15   2  -3         44.30         43.69         1.93 o                         
  16   2  -3         11.07         11.90         1.59 o                         
  17   2  -3          5.14          4.91         0.77 o                         
  18   2  -3        176.63        168.12         6.62 o                         
  19   2  -3          0.53          0.92         0.79 o                         
  20   2  -3         35.43         35.16         1.92 o                         
  21   2  -3         43.42         45.50         2.79 o                         
  22   2  -3        203.62        203.50         7.40 o                         
  23   2  -3         80.21         76.48         3.32 o                         
  24   2  -3        120.60        118.20         7.48 o                         
  25   2  -3         12.64         15.39         3.61 o                         
  26   2  -3         31.14         28.93         2.76 o                         
  27   2  -3          5.89          6.22         1.43 o                         
  28   2  -3          8.14          6.29         1.79 o                         
   1   3  -3        378.52        364.53         8.60 o                         
   2   3  -3         77.66         81.53         2.12 o                         
   3   3  -3         86.78         98.32         2.80 o                         
   4   3  -3        339.51        343.38         9.07 o                         
   5   3  -3         97.22         95.44         2.95 o                         
   6   3  -3        106.92        127.22         3.79 o                         
   7   3  -3         86.71         78.43         2.38 o                         
   8   3  -3         76.03         77.71         3.74 o                         
   9   3  -3        191.64        215.96         8.20 o                         
  10   3  -3        220.99        231.59         9.58 o                         
  11   3  -3          1.97          4.91         0.66 o                         
  12   3  -3         79.65         83.21         2.94 o                         
  13   3  -3        433.27        436.65        15.44 o                         
  14   3  -3         43.02         40.07         1.88 o                         
  15   3  -3        144.88        140.08         5.01 o                         
  16   3  -3        180.45        185.14         8.52 o                         
  17   3  -3          2.70          3.22         0.93 o                         
  18   3  -3        245.34        231.54         9.91 o                         
  19   3  -3        198.22        207.28        10.69 o                         
  20   3  -3         65.03         71.10         3.01 o                         
  21   3  -3        142.83        144.87         6.40 o                         
  22   3  -3        150.95        141.55         8.68 o                         
  23   3  -3          5.18          4.57         0.89 o                         
  24   3  -3         22.43         26.53         3.26 o                         
  25   3  -3          1.57          1.41         1.08 o                         
  26   3  -3         14.96         17.19         2.85 o                         
  27   3  -3         56.55         59.11         4.05 o                         
   1   4  -3        510.42        481.98        12.17 o                         
   2   4  -3        234.88        232.87         5.98 o                         
   3   4  -3        341.53        312.91         8.32 o                         
   4   4  -3         95.19         90.24         2.60 o                         
   5   4  -3        145.35        140.64         4.16 o                         
   6   4  -3        197.48        193.91         5.03 o                         
   7   4  -3         22.11         22.55         1.03 o                         
   8   4  -3        146.05        151.44         4.72 o                         
   9   4  -3        306.65        299.99         8.29 o                         
  10   4  -3          4.96          7.67         0.81 o                         
  11   4  -3         52.68         49.99         1.95 o                         
  12   4  -3        190.46        173.35         6.48 o                         
  13   4  -3        147.43        138.36         7.64 o                         
  14   4  -3         37.90         36.94         1.90 o                         
  15   4  -3         27.12         34.30         2.07 o                         
  16   4  -3        201.32        194.87         7.78 o                         
  17   4  -3        315.51        293.78        12.58 o                         
  18   4  -3        222.25        229.71         8.08 o                         
  19   4  -3          8.33          9.38         0.96 o                         
  20   4  -3         11.13         10.00         1.40 o                         
  21   4  -3         18.23         19.33         1.46 o                         
  22   4  -3         27.00         32.09         1.90 o                         
  23   4  -3         15.60         16.23         1.84 o                         
  24   4  -3          6.11          9.13         1.86 o                         
  25   4  -3         54.76         61.66         3.26 o                         
   1   5  -3          3.87          3.39         0.57 o                         
   2   5  -3        112.02        108.07         3.12 o                         
   3   5  -3        152.87        142.24         3.96 o                         
   4   5  -3        173.96        155.07         4.30 o                         
   5   5  -3        858.37        766.55        19.82 o                         
   6   5  -3        341.59        320.24         8.14 o                         
   7   5  -3         40.51         35.36         1.38 o                         
   8   5  -3        170.09        161.46         4.53 o                         
   9   5  -3         25.20         27.08         1.17 o                         
  10   5  -3         89.98         85.99         2.93 o                         
  11   5  -3         53.10         54.59         1.88 o                         
  12   5  -3        285.50        291.64        11.64 o                         
  13   5  -3        262.42        265.42        10.51 o                         
  14   5  -3        122.78        122.76         3.98 o                         
  15   5  -3         91.69         82.44         3.33 o                         
  16   5  -3         44.02         46.31         2.77 o                         
  17   5  -3          4.80          5.31         0.97 o                         
  18   5  -3         93.96         89.35         3.67 o                         
  19   5  -3          9.05          7.61         1.18 o                         
  20   5  -3         13.00         18.74         3.55 o                         
  21   5  -3         16.30         18.51         1.92 o                         
  22   5  -3          2.62         -0.35         1.99 o                         
  23   5  -3         27.48         28.21         2.75 o                         
  24   5  -3          1.34         -0.26         1.82 o                         
   1   6  -3         23.23         26.56         1.33 o                         
   2   6  -3         72.02         63.08         2.15 o                         
   3   6  -3         30.14         26.71         1.36 o                         
   4   6  -3         96.55         78.99         2.76 o                         
   5   6  -3         92.24         86.29         2.77 o                         
   6   6  -3        140.48        115.09         5.76 o                         
   7   6  -3        206.77        177.21         6.41 o                         
   8   6  -3        324.85        296.36         8.23 o                         
   9   6  -3         28.70         34.11         1.99 o                         
  10   6  -3        161.43        152.82         4.81 o                         
  11   6  -3         62.82         65.18         2.97 o                         
  12   6  -3         47.25         55.62         2.27 o                         
  13   6  -3        271.34        271.73         7.98 o                         
  14   6  -3         93.11         91.65         3.33 o                         
  15   6  -3          8.25         11.14         1.12 o                         
  16   6  -3         34.93         33.44         1.97 o                         
  17   6  -3        114.07        109.06         4.21 o                         
  18   6  -3         63.40         72.81         3.93 o                         
  19   6  -3         28.79         29.31         3.00 o                         
  20   6  -3         34.66         43.74         3.07 o                         
  21   6  -3          1.14          3.51         1.97 o                         
   1   7  -3         26.40         26.81         1.81 o                         
   2   7  -3          6.80         10.67         1.20 o                         
   3   7  -3         46.21         47.06         2.34 o                         
   4   7  -3        119.94        106.35         4.20 o                         
   5   7  -3        172.30        170.96         5.73 o                         
   6   7  -3        115.55        118.46         4.25 o                         
   7   7  -3        241.97        225.92         7.16 o                         
   8   7  -3         88.61        103.54         3.72 o                         
   9   7  -3         31.21         27.65         1.96 o                         
  10   7  -3         14.95         18.50         1.39 o                         
  11   7  -3         34.80         32.64         2.04 o                         
  12   7  -3          5.59          5.38         1.16 o                         
  13   7  -3         32.55         42.87         2.66 o                         
  14   7  -3         82.14         93.47         4.07 o                         
  15   7  -3          1.25          4.27         1.76 o                         
  16   7  -3          7.58          9.94         1.62 o                         
  17   7  -3         27.43         28.20         3.57 o                         
   1   8  -3          8.39         10.77         2.00 o                         
   2   8  -3         53.77         63.06         2.69 o                         
   3   8  -3         50.94         53.13         2.44 o                         
   4   8  -3          6.78          5.32         1.45 o                         
   5   8  -3        162.01        148.32         5.23 o                         
   6   8  -3         46.63         43.60         2.51 o                         
   7   8  -3         58.53         56.36         2.77 o                         
   8   8  -3         19.12         22.93         1.79 o                         
   9   8  -3          6.66          4.23         1.23 o                         
  10   8  -3          0.32          2.42         1.26 o                         
  11   8  -3         45.04         44.85         3.69 o                         
  12   8  -3         16.02         16.63         1.86 o                         
   4   0  -2       5465.77       6642.56       479.53 o                         
   6   0  -2         55.43         58.59         4.25 o                         
   8   0  -2        318.94        330.08        19.33 o                         
  10   0  -2        747.19        778.50        61.58 o                         
  12   0  -2       1310.39       1495.01        80.16 o                         
  14   0  -2         13.00         10.84         1.04 o                         
  16   0  -2        309.01        298.16        12.68 o                         
  18   0  -2        226.54        227.69         9.00 o                         
  20   0  -2        677.93        655.81        24.11 o                         
  22   0  -2         31.60         30.62         2.15 o                         
  24   0  -2         24.84         21.64         1.68 o                         
  26   0  -2         61.87         66.08         3.40 o                         
  28   0  -2         43.59         40.00         3.02 o                         
   1   1  -2      14545.41      15575.54       910.68 o                         
   2   1  -2        675.17        614.00        18.98 o                         
   3   1  -2        407.77        381.54        10.43 o                         
   4   1  -2       1108.87       1065.67        42.98 o                         
   5   1  -2        217.66        226.10        10.69 o                         
   6   1  -2        607.35        678.28        33.10 o                         
   7   1  -2         99.90        111.11         4.17 o                         
   8   1  -2       1030.09       1183.94        39.65 o                         
   9   1  -2         16.89         20.31         1.17 o                         
  10   1  -2        538.93        634.78        20.47 o                         
  11   1  -2         74.24         76.87         2.69 o                         
  12   1  -2        323.17        367.44        17.43 o                         
  13   1  -2         61.11         64.00         4.09 o                         
  14   1  -2         81.19        100.50         4.00 o                         
  15   1  -2        171.70        201.09         6.56 o                         
  16   1  -2        389.23        403.75        12.68 o                         
  17   1  -2         76.42         79.22         3.87 o                         
  18   1  -2        164.33        183.32         6.31 o                         
  19   1  -2        851.29        866.48        29.45 o                         
  20   1  -2        379.50        383.88        12.62 o                         
  21   1  -2         16.95         18.36         1.19 o                         
  22   1  -2        184.85        163.35         5.07 o                         
  23   1  -2        184.69        170.69         5.54 o                         
  24   1  -2         22.56         27.16         1.39 o                         
  25   1  -2         59.22         59.86         2.15 o                         
  26   1  -2          4.50          4.75         1.01 o                         
  27   1  -2         10.80         11.51         1.35 o                         
  28   1  -2          2.81          2.57         1.08 o                         
  29   1  -2         37.26         39.98         2.96 o                         
   0   2  -2        706.54        614.53        19.41 o                         
   1   2  -2        666.73        600.28        13.88 o                         
   2   2  -2         94.27         99.40         2.67 o                         
   3   2  -2        169.45        162.05         4.42 o                         
   4   2  -2        420.80        403.53        13.18 o                         
   5   2  -2         99.33         84.40         2.84 o                         
   6   2  -2        142.55        119.84         4.04 o                         
   7   2  -2       1483.10       1529.23        44.05 o                         
   8   2  -2        529.22        601.60        31.59 o                         
   9   2  -2         22.50         37.38         1.93 o                         
  10   2  -2         64.61         74.52         3.08 o                         
  11   2  -2        493.47        572.06        26.18 o                         
  12   2  -2        238.40        258.14        12.02 o                         
  13   2  -2         44.15         51.04         2.39 o                         
  14   2  -2         51.23         50.32         2.47 o                         
  15   2  -2        222.00        246.86         9.72 o                         
  16   2  -2        104.41        105.88         3.50 o                         
  17   2  -2        204.01        210.12         7.25 o                         
  18   2  -2         47.17         47.77         2.21 o                         
  19   2  -2        419.78        409.80        13.04 o                         
  20   2  -2        608.91        596.55        23.02 o                         
  21   2  -2        152.87        162.62         5.91 o                         
  22   2  -2          9.43         11.02         0.92 o                         
  23   2  -2         71.79         66.92         2.98 o                         
  24   2  -2         50.32         47.47         2.34 o                         
  25   2  -2         19.22         19.49         1.99 o                         
  26   2  -2         63.75         63.41         6.71 o                         
  27   2  -2          1.69          2.25         1.24 o                         
  28   2  -2         62.59         59.38         3.68 o                         
  29   2  -2          5.04          5.52         2.64 o                         
   0   3  -2         21.52         16.79         1.22 o                         
   1   3  -2        904.23        858.40        20.49 o                         
   2   3  -2         35.88         25.97         0.91 o                         
   3   3  -2        104.25        101.89         2.66 o                         
   4   3  -2        524.37        543.44        12.98 o                         
   5   3  -2        143.97        159.68         4.05 o                         
   6   3  -2        757.79        700.00        18.39 o                         
   7   3  -2        309.14        345.74         8.87 o                         
   8   3  -2         43.79         39.96         1.62 o                         
   9   3  -2        277.39        295.43        10.90 o                         
  10   3  -2         48.42         55.84         2.05 o                         
  11   3  -2        139.27        147.08         5.28 o                         
  12   3  -2         26.44         28.15         1.37 o                         
  13   3  -2        290.84        285.86        11.40 o                         
  14   3  -2        675.79        683.68        26.49 o                         
  15   3  -2        161.12        172.45         8.87 o                         
  16   3  -2         41.05         45.39         2.38 o                         
  17   3  -2         46.24         46.31         2.68 o                         
  18   3  -2         40.74         39.89         2.05 o                         
  19   3  -2         78.85         75.55         3.26 o                         
  20   3  -2        160.65        158.24         6.18 o                         
  21   3  -2         50.58         48.77         2.09 o                         
  22   3  -2         86.17         81.24         3.21 o                         
  23   3  -2         97.24         88.20         3.66 o                         
  24   3  -2         65.78         68.96         3.26 o                         
  25   3  -2          0.16          0.99         0.98 o                         
  26   3  -2          6.75          7.95         1.17 o                         
  27   3  -2          9.64         10.67         2.78 o                         
  28   3  -2         35.97         41.06         3.16 o                         
   0   4  -2         33.57         38.69         1.81 o                         
   1   4  -2        190.57        191.91         4.96 o                         
   2   4  -2        975.43        956.51        23.39 o                         
   3   4  -2        415.70        403.50        10.07 o                         
   4   4  -2        398.99        355.80         8.60 o                         
   5   4  -2         38.22         32.90         1.39 o                         
   6   4  -2         72.20         73.88         2.14 o                         
   7   4  -2         31.32         29.17         1.07 o                         
   8   4  -2         51.86         58.18         2.09 o                         
   9   4  -2        184.40        180.77         5.32 o                         
  10   4  -2        224.89        229.42         7.37 o                         
  11   4  -2        370.46        355.87        10.43 o                         
  12   4  -2        110.99        113.29         3.68 o                         
  13   4  -2        152.11        143.13         5.59 o                         
  14   4  -2        317.61        325.83        10.27 o                         
  15   4  -2        614.32        614.10        20.94 o                         
  16   4  -2        137.65        136.61         4.73 o                         
  17   4  -2         23.55         23.02         1.55 o                         
  18   4  -2        127.47        117.07         6.36 o                         
  19   4  -2         20.67         20.98         3.26 o                         
  20   4  -2          7.36          7.91         0.99 o                         
  21   4  -2         18.78         20.65         1.45 o                         
  22   4  -2          9.85         10.38         1.31 o                         
  23   4  -2          4.23          4.11         1.41 o                         
  24   4  -2          3.92          4.20         1.29 o                         
  25   4  -2          5.06          5.90         1.16 o                         
  26   4  -2         46.77         52.79         3.21 o                         
   0   5  -2        221.00        207.97         7.48 o                         
   1   5  -2         79.93         80.18         3.16 o                         
   2   5  -2        409.89        399.14         9.95 o                         
   3   5  -2         39.90         41.29         1.48 o                         
   4   5  -2        356.02        312.10         7.83 o                         
   5   5  -2        419.29        385.55         9.64 o                         
   6   5  -2        278.64        263.00         6.71 o                         
   7   5  -2        222.13        201.56         5.22 o                         
   8   5  -2         36.41         38.04         1.40 o                         
   9   5  -2        112.06        104.38         3.00 o                         
  10   5  -2        135.95        134.34         3.97 o                         
  11   5  -2         47.89         43.95         1.76 o                         
  12   5  -2        125.12        114.27         4.07 o                         
  13   5  -2        231.32        213.75         7.14 o                         
  14   5  -2        258.43        263.89         8.33 o                         
  15   5  -2        320.35        297.23        10.47 o                         
  16   5  -2         28.02         30.13         2.02 o                         
  17   5  -2         22.00         22.56         1.54 o                         
  18   5  -2         21.64         22.81         1.57 o                         
  19   5  -2         70.23         65.78         3.49 o                         
  20   5  -2         77.88         71.68         3.59 o                         
  21   5  -2         14.27         17.36         1.97 o                         
  22   5  -2          2.58          2.36         1.64 o                         
  23   5  -2          1.41          1.95         0.95 o                         
  24   5  -2         11.48         13.58         1.71 o                         
  25   5  -2         34.29         38.66         3.44 o                         
   0   6  -2         36.41         32.51         1.92 o                         
   1   6  -2         88.88         77.50         2.39 o                         
   2   6  -2         52.63         48.48         1.70 o                         
   3   6  -2        137.47        133.01         3.79 o                         
   4   6  -2        342.05        321.54         8.47 o                         
   5   6  -2         68.29         78.39         2.52 o                         
   6   6  -2        386.49        342.68         9.18 o                         
   7   6  -2        226.99        235.63         6.69 o                         
   8   6  -2        127.37        130.02         5.13 o                         
   9   6  -2         46.80         47.65         1.89 o                         
  10   6  -2         37.00         32.78         1.53 o                         
  11   6  -2         13.99         14.77         1.18 o                         
  12   6  -2         27.35         26.17         1.53 o                         
  13   6  -2         34.27         36.94         1.72 o                         
  14   6  -2        108.77         98.77         3.50 o                         
  15   6  -2         26.94         24.71         1.99 o                         
  16   6  -2         19.40         17.83         1.63 o                         
  17   6  -2         36.01         36.35         1.93 o                         
  18   6  -2          7.82          6.66         1.06 o                         
  19   6  -2          8.16         10.55         1.40 o                         
  20   6  -2          5.76          5.81         1.32 o                         
  21   6  -2          3.41          3.98         1.59 o                         
  22   6  -2         61.07         67.86         5.04 o                         
   0   7  -2        241.64        224.42         8.68 o                         
   1   7  -2          9.12          8.89         0.90 o                         
   2   7  -2         50.42         42.76         1.93 o                         
   3   7  -2          2.22          0.63         0.91 o                         
   4   7  -2         41.06         35.50         2.00 o                         
   5   7  -2         84.12         81.20         2.76 o                         
   6   7  -2        182.37        174.26         5.09 o                         
   7   7  -2         69.64         59.47         2.22 o                         
   8   7  -2          1.17          1.08         0.57 o                         
   9   7  -2         27.38         25.15         2.21 o                         
  10   7  -2         41.42         40.09         1.91 o                         
  11   7  -2          3.96          3.81         0.82 o                         
  12   7  -2          1.14          1.61         0.77 o                         
  13   7  -2         45.09         48.43         2.48 o                         
  14   7  -2         16.83         17.71         1.94 o                         
  15   7  -2          7.40          9.45         1.27 o                         
  16   7  -2         57.37         65.98         3.03 o                         
  17   7  -2         23.30         32.38         2.58 o                         
  18   7  -2          6.41         12.60         1.93 o                         
  19   7  -2          5.32          6.92         1.69 o                         
   0   8  -2         16.71         13.18         1.84 o                         
   1   8  -2         25.19         25.36         1.98 o                         
   2   8  -2         10.01         12.64         1.47 o                         
   3   8  -2         13.03         17.70         1.81 o                         
   4   8  -2          5.68         10.88         1.09 o                         
   5   8  -2         49.00         49.58         2.52 o                         
   6   8  -2          6.38         10.44         1.88 o                         
   7   8  -2         10.85         12.12         2.80 o                         
   8   8  -2          2.37          4.13         1.08 o                         
   9   8  -2          1.76          2.63         1.10 o                         
  10   8  -2         17.48         14.16         2.73 o                         
  11   8  -2          3.93          2.46         1.10 o                         
  12   8  -2         33.25         41.68         3.92 o                         
  13   8  -2         22.38         27.78         3.28 o                         
  14   8  -2         25.67         36.74         2.85 o                         
   0   9  -2         21.10         21.89         3.85 o                         
   1   9  -2          3.27          1.73         1.29 o                         
   2   9  -2         22.92         34.40         3.31 o                         
   3   9  -2         17.21         20.55         2.40 o                         
   4   9  -2         20.65         17.66         2.98 o                         
   5   9  -2          1.94          3.02         2.53 o                         
   6   9  -2         37.69         35.38         2.87 o                         
   2   0  -1       1810.28       2428.58       167.66 o                         
   4   0  -1       4951.62       6336.16       303.36 o                         
   6   0  -1        592.32        669.05        25.44 o                         
   8   0  -1        744.82        830.28        32.62 o                         
  12   0  -1        969.63       1089.21        56.97 o                         
  14   0  -1        389.49        412.75        15.70 o                         
  16   0  -1        247.23        257.27         9.21 o                         
  18   0  -1         44.16         47.29         2.18 o                         
  20   0  -1         19.74         22.66         2.13 o                         
  22   0  -1         50.46         47.93         2.80 o                         
  24   0  -1         72.32         76.36         3.29 o                         
  26   0  -1         26.85         29.25         3.12 o                         
  28   0  -1         49.66         56.72         3.57 o                         
  30   0  -1         56.47         61.98         4.39 o                         
   1   1  -1       1862.19       2035.64        70.16 o                         
   2   1  -1         30.94         33.97         0.95 o                         
   4   1  -1        552.86        545.83        15.89 o                         
   5   1  -1         33.01         32.22         1.38 o                         
   6   1  -1        437.27        470.90        20.57 o                         
   7   1  -1        546.81        629.94        20.80 o                         
   8   1  -1       1514.83       1548.13        76.14 o                         
   9   1  -1        167.16        229.97         9.20 o                         
  10   1  -1        694.65        817.53        27.91 o                         
  11   1  -1       1989.00       2168.69       145.37 o                         
  12   1  -1        650.58        718.35        25.20 o                         
  13   1  -1        537.41        614.76        20.54 o                         
  14   1  -1        467.80        480.21        14.36 o                         
  15   1  -1         30.17         33.37         1.48 o                         
  16   1  -1        559.29        551.19        15.99 o                         
  17   1  -1         39.27         45.04         1.65 o                         
  18   1  -1        305.13        307.37         9.84 o                         
  19   1  -1        549.68        547.60        16.50 o                         
  20   1  -1        528.94        535.89        15.24 o                         
  21   1  -1         87.20         80.25         2.88 o                         
  22   1  -1         17.53         18.30         1.37 o                         
  23   1  -1        193.53        181.23         5.77 o                         
  24   1  -1          7.07         10.36         1.49 o                         
  25   1  -1          7.02          7.92         0.79 o                         
  26   1  -1          7.73          9.21         0.99 o                         
  27   1  -1         46.60         47.95         2.13 o                         
  28   1  -1          4.75          5.56         1.10 o                         
  29   1  -1          2.76          0.49         1.43 o                         
  30   1  -1         59.17         54.49         2.85 o                         
   1   2  -1        338.70        284.55         6.35 o                         
   2   2  -1        903.84        819.31        18.59 o                         
   3   2  -1        386.92        342.82         8.27 o                         
   4   2  -1         72.85         59.36         1.64 o                         
   5   2  -1        303.99        295.71         8.45 o                         
   6   2  -1        941.42        943.07        28.51 o                         
   7   2  -1        152.61        160.36         5.72 o                         
   8   2  -1        782.54        873.45        29.98 o                         
   9   2  -1       1002.78       1192.43        48.27 o                         
  10   2  -1       1028.56       1126.97        34.00 o                         
  11   2  -1        249.86        301.98        10.37 o                         
  12   2  -1        310.17        328.86        13.18 o                         
  13   2  -1        143.50        169.74         6.55 o                         
  14   2  -1         87.11         85.05         3.88 o                         
  15   2  -1          4.12          7.62         1.17 o                         
  16   2  -1         86.50         94.81         3.21 o                         
  17   2  -1        100.00        109.92         4.02 o                         
  18   2  -1        290.08        280.11         9.70 o                         
  19   2  -1         16.94         24.80         2.24 o                         
  20   2  -1       1216.48       1179.11        36.67 o                         
  21   2  -1        152.59        148.07         7.35 o                         
  22   2  -1        252.18        241.55         7.69 o                         
  23   2  -1         45.11         39.53         3.49 o                         
  24   2  -1         94.59         86.33         3.21 o                         
  25   2  -1          2.20          3.28         0.70 o                         
  26   2  -1         54.87         49.26         2.83 o                         
  27   2  -1          6.34          6.47         1.40 o                         
  28   2  -1         11.87          9.33         1.23 o                         
  29   2  -1          2.66          2.33         1.19 o                         
   1   3  -1        522.93        479.90        10.55 o                         
   2   3  -1       2191.52       2076.37        45.30 o                         
   3   3  -1       1970.32       1882.25        44.95 o                         
   4   3  -1        999.68        937.38        23.14 o                         
   5   3  -1         46.70         47.13         1.44 o                         
   6   3  -1        251.64        259.24         7.71 o                         
   7   3  -1        423.88        441.16        12.11 o                         
   8   3  -1        871.04        955.57        31.06 o                         
   9   3  -1        293.99        302.11         8.75 o                         
  10   3  -1        339.13        345.98        10.40 o                         
  11   3  -1         90.75         93.91         3.46 o                         
  12   3  -1         39.89         38.15         1.79 o                         
  13   3  -1         66.28         64.03         2.40 o                         
  14   3  -1         77.73         74.28         2.68 o                         
  15   3  -1          7.25          7.34         0.70 o                         
  16   3  -1         66.92         60.88         3.15 o                         
  17   3  -1          7.00          5.10         0.72 o                         
  18   3  -1         14.36         14.21         1.89 o                         
  19   3  -1        150.63        142.94         5.42 o                         
  20   3  -1        224.22        213.05        10.30 o                         
  21   3  -1          3.66          3.58         0.69 o                         
  22   3  -1         35.09         33.13         1.72 o                         
  23   3  -1         25.96         25.37         2.20 o                         
  24   3  -1          1.22          2.06         0.84 o                         
  25   3  -1         14.76         20.38         2.09 o                         
  26   3  -1          2.66          3.82         0.96 o                         
  27   3  -1          2.69          3.98         1.01 o                         
  28   3  -1         17.57         19.55         2.26 o                         
   1   4  -1         68.64         66.91         1.82 o                         
   2   4  -1        256.76        268.53         6.16 o                         
   3   4  -1        368.26        335.07         7.83 o                         
   4   4  -1        692.61        700.99        16.19 o                         
   5   4  -1         25.05         21.60         0.81 o                         
   6   4  -1        145.42        164.10         4.04 o                         
   7   4  -1         81.54         76.80         2.25 o                         
   8   4  -1         11.02         11.18         0.86 o                         
   9   4  -1         17.27         19.58         0.89 o                         
  10   4  -1         11.87         15.75         1.18 o                         
  11   4  -1         63.98         62.41         4.96 o                         
  12   4  -1        177.86        165.41         5.90 o                         
  13   4  -1        273.10        252.37         7.89 o                         
  14   4  -1        708.16        679.47        22.43 o                         
  15   4  -1        514.61        486.22        18.68 o                         
  16   4  -1        104.23        102.03         7.58 o                         
  17   4  -1        144.37        131.58         4.99 o                         
  18   4  -1         17.76         19.35         1.70 o                         
  19   4  -1         42.52         40.19         4.29 o                         
  20   4  -1          0.56          0.22         0.85 o                         
  21   4  -1          6.23          4.92         1.02 o                         
  22   4  -1         98.85         92.19         6.40 o                         
  23   4  -1          7.84         11.45         1.31 o                         
  24   4  -1          0.32          1.35         0.94 o                         
  25   4  -1          1.05          1.14         0.90 o                         
  26   4  -1         18.34         22.65         1.97 o                         
  27   4  -1         49.10         59.77         4.07 o                         
   1   5  -1         15.29         14.76         1.11 o                         
   2   5  -1         59.69         49.56         1.53 o                         
   3   5  -1         42.72         39.28         1.41 o                         
   4   5  -1         68.06         62.41         1.77 o                         
   5   5  -1        198.76        175.00         4.44 o                         
   6   5  -1        642.70        623.11        15.30 o                         
   7   5  -1        246.95        231.41         5.98 o                         
   8   5  -1        141.83        132.72         3.84 o                         
   9   5  -1        112.39        107.63         3.84 o                         
  10   5  -1         68.74         65.18         2.26 o                         
  11   5  -1        310.92        305.67         9.58 o                         
  12   5  -1        187.84        179.53         6.00 o                         
  13   5  -1        243.43        234.90         7.98 o                         
  14   5  -1       1062.20       1029.03        35.32 o                         
  15   5  -1        168.56        154.59         5.78 o                         
  16   5  -1        243.78        218.93         9.84 o                         
  17   5  -1        113.47         98.85         3.93 o                         
  18   5  -1        143.89        129.67         8.20 o                         
  19   5  -1          3.72          4.41         1.03 o                         
  20   5  -1         27.48         30.58         2.22 o                         
  21   5  -1         52.30         57.09         5.22 o                         
  22   5  -1         78.90         82.07         6.36 o                         
  23   5  -1         11.08         15.87         2.10 o                         
  24   5  -1         32.95         45.66         3.37 o                         
  25   5  -1         41.97         51.15         6.76 o                         
   1   6  -1          3.78          1.52         0.71 o                         
   2   6  -1         31.53         26.53         1.30 o                         
   3   6  -1          5.40          2.15         0.63 o                         
   4   6  -1        434.98        375.34         9.39 o                         
   5   6  -1        428.15        390.40         9.74 o                         
   6   6  -1       1144.30       1030.13        25.98 o                         
   7   6  -1        378.11        368.27         9.44 o                         
   8   6  -1        148.09        146.98         4.76 o                         
   9   6  -1        164.92        161.09         5.39 o                         
  10   6  -1        130.36        125.87         3.84 o                         
  11   6  -1        110.81        110.04         3.65 o                         
  12   6  -1         36.01         34.82         1.60 o                         
  13   6  -1          3.40          3.01         0.70 o                         
  14   6  -1         40.48         39.79         2.08 o                         
  15   6  -1         12.83         12.45         1.14 o                         
  16   6  -1         28.26         26.66         1.52 o                         
  17   6  -1         57.83         50.36         2.35 o                         
  18   6  -1         33.09         32.77         3.21 o                         
  19   6  -1         19.40         20.75         2.12 o                         
  20   6  -1         41.10         36.04         2.51 o                         
  21   6  -1          6.35          5.19         1.34 o                         
  22   6  -1          6.20          8.35         2.51 o                         
  23   6  -1          2.82          3.63         2.21 o                         
   1   7  -1         28.13         29.26         1.45 o                         
   2   7  -1         16.89         13.62         1.03 o                         
   3   7  -1         11.69          9.58         1.49 o                         
   4   7  -1         67.79         60.36         2.91 o                         
   5   7  -1        540.34        460.64        13.61 o                         
   6   7  -1        344.15        298.34         8.27 o                         
   7   7  -1         62.64         52.94         2.60 o                         
   8   7  -1        118.48        105.23         3.46 o                         
   9   7  -1         59.32         54.36         2.19 o                         
  10   7  -1          1.69          1.12         0.62 o                         
  11   7  -1          9.00         10.95         0.99 o                         
  12   7  -1        146.37        135.20         4.96 o                         
  13   7  -1         14.79         15.22         1.33 o                         
  14   7  -1         11.59         15.02         1.47 o                         
  15   7  -1         24.40         28.24         2.15 o                         
  16   7  -1         35.02         38.52         2.55 o                         
  17   7  -1         14.59         16.44         2.21 o                         
  18   7  -1         31.08         32.40         2.40 o                         
  19   7  -1          0.02          0.77         1.62 o                         
  20   7  -1          1.40          2.18         2.08 o                         
   1   8  -1          6.53          6.52         0.94 o                         
   2   8  -1         11.76         10.54         1.25 o                         
   3   8  -1          6.54          9.29         1.17 o                         
   4   8  -1          2.43          6.46         1.27 o                         
   5   8  -1         44.51         43.27         2.00 o                         
   6   8  -1         15.16         16.12         1.38 o                         
   7   8  -1         36.60         34.41         2.05 o                         
   8   8  -1          6.95          8.96         1.30 o                         
   9   8  -1         31.12         33.48         3.15 o                         
  10   8  -1          8.94          8.90         1.36 o                         
  11   8  -1          0.09          2.49         1.03 o                         
  12   8  -1         15.73         13.39         1.48 o                         
  13   8  -1         57.69         75.56        10.87 o                         
  14   8  -1         22.09         37.71         4.57 o                         
  15   8  -1         49.87         67.14         5.81 o                         
   1   9  -1          9.66         14.20         1.91 o                         
   2   9  -1         32.42         38.54         4.49 o                         
   3   9  -1         64.26         85.87         5.75 o                         
   4   9  -1         38.23         43.78         3.92 o                         
   5   9  -1          9.09         13.14         2.14 o                         
   6   9  -1         39.39         44.18         2.87 o                         
   7   9  -1          2.07          4.71         1.73 o                         
   8   9  -1         13.21         13.71         1.87 o                         
   4   0   0        627.82        998.59       133.96 o                         
   6   0   0       3248.37       6466.63      1110.09 o                         
   8   0   0       1941.89       3102.65       469.32 o                         
  10   0   0       2095.04       3480.56       477.45 o                         
  12   0   0         46.04         57.35         2.62 o                         
  16   0   0         31.89         39.99         1.85 o                         
  18   0   0          8.47         13.19         1.11 o                         
  20   0   0         10.62         12.24         2.12 o                         
  22   0   0         62.16         65.35         3.12 o                         
  24   0   0         13.31         16.03         1.46 o                         
  26   0   0         15.84         16.84         1.71 o                         
  28   0   0         68.71         62.82         3.63 o                         
  30   0   0        164.17        151.66        12.17 o                         
   1   1   0        453.61        385.70         8.22 o                         
   2   1   0       4484.42       5081.15       211.84 o                         
   3   1   0       3521.84       4472.45       313.18 o                         
   4   1   0        208.49        216.71         5.34 o                         
   5   1   0        121.52        119.72         3.15 o                         
   6   1   0       1363.01       1618.28        93.50 o                         
   7   1   0        847.45        867.08        23.64 o                         
   8   1   0        284.53        316.58         8.16 o                         
   9   1   0        228.27        302.86        10.05 o                         
  10   1   0       1093.23       1283.72        63.91 o                         
  11   1   0        101.81        105.96         3.36 o                         
  12   1   0       1295.87       1627.75        74.22 o                         
  13   1   0        186.89        239.10         6.65 o                         
  14   1   0         44.68         49.75         2.47 o                         
  15   1   0         18.47         19.37         0.90 o                         
  16   1   0         83.78         93.68         4.12 o                         
  17   1   0        586.61        564.15        16.80 o                         
  18   1   0         59.86         59.66         2.41 o                         
  19   1   0        613.83        588.89        15.51 o                         
  20   1   0        934.97        929.82        24.11 o                         
  21   1   0        490.36        502.37        14.98 o                         
  22   1   0         93.93        113.86         3.73 o                         
  23   1   0        310.22        297.15        11.02 o                         
  24   1   0         30.11         27.09         1.42 o                         
  25   1   0          0.76          1.60         1.02 o                         
  26   1   0          0.26         -0.04         1.39 o                         
  27   1   0          5.15          4.25         0.87 o                         
  28   1   0          9.35          8.08         1.19 o                         
  29   1   0          5.59          6.47         1.63 o                         
  30   1   0         30.38         25.94         2.93 o                         
   0   2   0        394.63        404.79        11.98 o                         
   1   2   0        332.89        282.65         6.08 o                         
   2   2   0       3163.54       3403.40       115.54 o                         
   3   2   0        160.15        123.92         2.87 o                         
   4   2   0        480.59        480.36        10.76 o                         
   5   2   0       1073.08       1083.85        27.97 o                         
   6   2   0         91.26         93.60         2.53 o                         
   7   2   0        164.24        179.36         5.41 o                         
   8   2   0        665.58        711.82        20.49 o                         
   9   2   0        974.50       1148.29        36.54 o                         
  10   2   0        744.99        793.18        28.53 o                         
  11   2   0        197.35        232.64         7.66 o                         
  12   2   0         91.70        122.85         4.63 o                         
  13   2   0         72.11         68.47         2.90 o                         
  14   2   0          3.71          5.02         0.56 o                         
  15   2   0        368.91        403.23        13.88 o                         
  16   2   0        453.02        468.15        15.26 o                         
  17   2   0          8.63         10.00         0.99 o                         
  18   2   0        307.38        291.80         8.65 o                         
  19   2   0       1410.72       1424.35        43.15 o                         
  20   2   0         34.42         42.12         2.38 o                         
  21   2   0         88.07         85.99         4.46 o                         
  22   2   0        504.73        447.70        15.32 o                         
  23   2   0         42.72         38.37         1.61 o                         
  24   2   0          3.64          2.73         0.64 o                         
  25   2   0         14.09         13.62         1.04 o                         
  26   2   0         33.05         33.05         2.15 o                         
  27   2   0          0.24          0.58         0.85 o                         
  28   2   0         40.24         34.08         1.77 o                         
  29   2   0         21.06         19.50         1.73 o                         
   0   3   0        231.40        307.41         9.36 o                         
   1   3   0       1157.79       1053.77        22.19 o                         
   3   3   0        159.85        190.34         4.34 o                         
   4   3   0       1277.68       1254.03        27.35 o                         
   5   3   0        122.64         94.50         2.34 o                         
   7   3   0        861.90       1010.16        25.98 o                         
   8   3   0        437.98        422.12        20.05 o                         
   9   3   0        773.02        926.98        29.24 o                         
  10   3   0          4.11          5.14         0.46 o                         
  11   3   0         61.87         52.63         2.06 o                         
  12   3   0         93.75        124.44         3.77 o                         
  13   3   0          8.57          9.81         0.85 o                         
  14   3   0        154.41        175.29         5.43 o                         
  15   3   0          0.92          1.63         0.51 o                         
  16   3   0         33.06         31.65         1.86 o                         
  17   3   0          0.01         -1.15         1.15 o                         
  18   3   0         14.64         22.73         1.98 o                         
  19   3   0          2.30          2.28         0.95 o                         
  20   3   0         25.18         26.47         1.74 o                         
  21   3   0          6.56          5.85         0.85 o                         
  22   3   0         14.07         15.30         1.39 o                         
  23   3   0         10.56         11.31         0.91 o                         
  24   3   0          4.98          4.17         0.75 o                         
  25   3   0          5.42          3.50         0.80 o                         
  26   3   0        114.66        101.04         3.88 o                         
  27   3   0          2.58          2.76         0.85 o                         
  28   3   0         38.01         38.23         2.23 o                         
  29   3   0         28.09         34.50         2.18 o                         
   0   4   0       3092.92       3113.85       107.44 o                         
   1   4   0        154.42        149.96         3.50 o                         
   2   4   0        284.57        262.27         5.93 o                         
   3   4   0        413.45        460.47        10.40 o                         
   4   4   0       1060.07       1079.09        25.23 o                         
   5   4   0        127.57        120.45         2.96 o                         
   6   4   0        202.38        208.06         5.19 o                         
   7   4   0          1.00          0.62         0.32 o                         
   8   4   0        136.46        120.55         3.18 o                         
   9   4   0         24.77         21.09         0.94 o                         
  10   4   0         75.79         69.96         2.38 o                         
  11   4   0         97.58        105.04         3.43 o                         
  12   4   0         27.83         36.45         1.42 o                         
  13   4   0       1927.67       1858.18        60.35 o                         
  14   4   0       1025.32       1027.89        31.44 o                         
  15   4   0        103.92         99.46         4.06 o                         
  16   4   0         10.70         12.10         1.27 o                         
  17   4   0        134.82        122.43         4.79 o                         
  18   4   0         71.82         66.25         2.93 o                         
  19   4   0         34.54         32.77         2.45 o                         
  20   4   0         88.80         76.96         5.42 o                         
  21   4   0         81.98         78.36         5.07 o                         
  22   4   0          7.82          8.19         1.61 o                         
  23   4   0          0.69          0.85         0.85 o                         
  24   4   0         38.45         48.26         3.86 o                         
  25   4   0          0.60          1.99         0.80 o                         
  26   4   0         60.69         64.00         2.78 o                         
  27   4   0         77.87         89.18         7.13 o                         
   0   5   0        315.74        307.88        10.65 o                         
   1   5   0         29.33         24.45         0.99 o                         
   2   5   0        141.91        125.89         3.32 o                         
   3   5   0         37.80         32.59         1.12 o                         
   4   5   0        110.19         91.57         2.48 o                         
   5   5   0        108.75         99.52         2.60 o                         
   6   5   0        124.41        113.88         3.07 o                         
   7   5   0        373.06        330.12         8.12 o                         
   8   5   0         43.00         44.82         1.52 o                         
   9   5   0        363.19        353.13        10.58 o                         
  10   5   0         97.97         89.88         4.04 o                         
  11   5   0         52.43         47.75         2.39 o                         
  12   5   0         83.66         86.49         4.04 o                         
  13   5   0        156.13        142.80         5.37 o                         
  14   5   0          5.62         10.36         0.95 o                         
  15   5   0        595.58        540.59        24.96 o                         
  16   5   0         74.79         83.51         5.55 o                         
  17   5   0          9.86          9.45         0.96 o                         
  18   5   0        254.40        224.38         8.12 o                         
  19   5   0         34.31         37.97         2.24 o                         
  20   5   0          2.31          1.37         0.70 o                         
  21   5   0         13.68         17.46         1.63 o                         
  22   5   0          5.65          7.17         1.73 o                         
  23   5   0         11.64         16.42         3.82 o                         
  24   5   0         19.97         20.58         2.80 o                         
  25   5   0         17.18         16.74         1.70 o                         
   0   6   0         95.57         93.24         3.65 o                         
   1   6   0        113.42        103.56         2.91 o                         
   2   6   0        272.78        269.37         6.78 o                         
   3   6   0         20.10         15.94         1.05 o                         
   4   6   0         31.30         29.05         1.32 o                         
   5   6   0       1022.69       1000.44        24.27 o                         
   6   6   0       1213.10       1132.74        28.23 o                         
   7   6   0         12.44         17.44         2.11 o                         
   8   6   0         64.80         57.81         1.93 o                         
   9   6   0          9.73         13.81         1.40 o                         
  10   6   0         13.23         14.02         1.02 o                         
  11   6   0          9.62         12.38         1.10 o                         
  12   6   0          0.84          1.78         0.66 o                         
  13   6   0          7.27          9.52         1.12 o                         
  14   6   0         37.37         35.93         1.71 o                         
  15   6   0          0.28          2.08         0.70 o                         
  16   6   0         92.73         79.14         3.08 o                         
  17   6   0          3.64          6.64         1.14 o                         
  18   6   0          3.62          5.55         1.12 o                         
  19   6   0         31.04         27.33         4.98 o                         
  20   6   0         12.75         14.67         1.90 o                         
  21   6   0         20.20         22.44         3.70 o                         
  22   6   0         31.57         39.42         2.81 o                         
  23   6   0          0.21          1.89         2.07 o                         
   0   7   0        322.06        285.48        11.28 o                         
   1   7   0         17.46         15.82         2.28 o                         
   2   7   0         19.14         14.11         0.99 o                         
   3   7   0         36.64         33.26         2.25 o                         
   4   7   0         14.70         14.67         1.17 o                         
   5   7   0         13.83         11.55         0.85 o                         
   6   7   0          5.09          9.03         0.76 o                         
   7   7   0          4.80          6.82         0.71 o                         
   8   7   0         13.72         14.06         1.04 o                         
   9   7   0         32.19         33.62         1.61 o                         
  10   7   0         17.82         20.58         1.30 o                         
  11   7   0          0.20          0.38         0.63 o                         
  12   7   0          8.33          7.11         0.85 o                         
  13   7   0         33.30         34.09         1.71 o                         
  14   7   0         69.13         69.95         3.22 o                         
  15   7   0          6.82          8.85         1.07 o                         
  16   7   0          2.66          2.71         0.92 o                         
  17   7   0         48.09         58.32         3.14 o                         
  18   7   0          0.63          4.00         1.36 o                         
  19   7   0          0.08          1.12         1.59 o                         
  20   7   0          3.04          5.29         2.06 o                         
   0   8   0          0.06          1.46         0.86 o                         
   1   8   0         10.72          9.30         0.91 o                         
   2   8   0          0.14          1.54         0.64 o                         
   3   8   0         32.05         26.52         1.85 o                         
   4   8   0          8.78         10.47         1.18 o                         
   5   8   0         51.00         50.59         2.68 o                         
   6   8   0          1.26          2.59         0.85 o                         
   7   8   0         78.34         73.76         4.00 o                         
   8   8   0         23.33         23.86         1.82 o                         
   9   8   0          9.09         10.31         1.76 o                         
  10   8   0         65.93         66.73         3.40 o                         
  11   8   0          0.34          2.44         1.02 o                         
  12   8   0          7.20          9.10         1.56 o                         
  13   8   0         27.94         34.23         5.08 o                         
  14   8   0         63.02         91.03         5.04 o                         
  15   8   0         32.15         44.37         5.06 o                         
  16   8   0         24.40         40.47         5.09 o                         
   0   9   0          4.34          3.69         2.57 o                         
   1   9   0          0.80          3.69         4.51 o                         
   2   9   0         86.14        100.07         8.33 o                         
   3   9   0          5.99          7.80         1.77 o                         
   4   9   0         72.84         93.80         7.05 o                         
   5   9   0          2.27          3.46         1.21 o                         
   6   9   0          4.93          7.15         1.66 o                         
   7   9   0          0.84          1.21         1.32 o                         
   8   9   0         17.51         17.60         2.10 o                         
   6   0   1        592.82        732.96        26.53 o                         
   8   0   1        746.07        913.66        33.52 o                         
  12   0   1        970.00       1117.39        40.13 o                         
  14   0   1        390.83        419.21        14.74 o                         
  16   0   1        247.78        245.07         9.13 o                         
  18   0   1         44.04         46.93         2.26 o                         
  20   0   1         19.83         21.73         1.87 o                         
  22   0   1         50.77         47.76         2.54 o                         
  24   0   1         72.24         71.19         3.52 o                         
  26   0   1         27.01         27.63         2.12 o                         
  28   0   1         49.73         55.02         3.21 o                         
  30   0   1         56.63         62.98         4.69 o                         
   1   1   1       1862.96       2006.38       139.12 o                         
   2   1   1         31.20         33.84         1.17 o                         
   4   1   1        552.61        563.85        14.99 o                         
   5   1   1         33.00         32.76         0.98 o                         
   6   1   1        437.80        488.56        12.53 o                         
   7   1   1        547.40        658.11        22.14 o                         
   8   1   1       1514.54       1730.09       108.26 o                         
   9   1   1        167.15        220.77         6.02 o                         
  10   1   1        693.67        821.50        26.90 o                         
  12   1   1        650.30        729.95        27.68 o                         
  13   1   1        537.40        608.83        23.58 o                         
  14   1   1        467.28        486.58        27.74 o                         
  15   1   1         30.10         33.26         2.04 o                         
  16   1   1        559.49        534.74        14.20 o                         
  17   1   1         39.42         42.51         3.54 o                         
  18   1   1        303.78        298.82         7.95 o                         
  19   1   1        549.42        539.95        21.46 o                         
  20   1   1        529.73        516.50        13.92 o                         
  21   1   1         87.21         81.58         3.27 o                         
  22   1   1         17.40         18.81         1.36 o                         
  23   1   1        193.53        170.93         5.08 o                         
  24   1   1          7.07          7.84         0.84 o                         
  25   1   1          7.06          8.47         1.00 o                         
  26   1   1          7.80          8.83         1.34 o                         
  27   1   1         46.48         43.39         1.97 o                         
  28   1   1          4.69          4.71         0.87 o                         
  29   1   1          2.76          1.21         1.29 o                         
  30   1   1         59.19         52.47         2.66 o                         
   1   2   1        338.72        284.18         6.58 o                         
   2   2   1        904.64        831.74        18.08 o                         
   3   2   1        387.11        351.58         8.36 o                         
   4   2   1         72.59         61.81         1.89 o                         
   5   2   1        303.90        310.38         8.42 o                         
   6   2   1        941.85        988.37        24.57 o                         
   7   2   1        152.79        160.88         4.80 o                         
   8   2   1        780.92        927.84        26.95 o                         
   9   2   1       1002.79       1231.83        38.39 o                         
  10   2   1       1028.87       1124.34        32.79 o                         
  11   2   1        250.22        306.47         9.62 o                         
  12   2   1        310.88        316.01        13.64 o                         
  13   2   1        143.27        174.75         5.81 o                         
  14   2   1         86.74         90.65         2.97 o                         
  15   2   1          4.12          7.92         0.67 o                         
  16   2   1         86.92         96.86         5.32 o                         
  17   2   1        100.14        115.23         6.71 o                         
  18   2   1        289.12        282.79        18.90 o                         
  19   2   1         16.93         25.61         1.44 o                         
  20   2   1       1217.30       1233.12        38.15 o                         
  21   2   1        152.39        143.35         5.19 o                         
  22   2   1        251.89        249.05         7.84 o                         
  23   2   1         45.18         38.22         1.72 o                         
  24   2   1         94.43         84.13         3.08 o                         
  25   2   1          2.19          2.99         0.70 o                         
  26   2   1         54.72         47.03         2.02 o                         
  27   2   1          6.33          5.73         0.85 o                         
  28   2   1         11.82         10.06         1.19 o                         
  29   2   1          2.66          2.72         1.04 o                         
   1   3   1        523.26        478.26        10.57 o                         
   2   3   1       2190.47       2070.95        47.36 o                         
   3   3   1       1968.84       1920.92        44.19 o                         
   4   3   1       1000.55        964.00        21.65 o                         
   5   3   1         46.70         47.05         1.46 o                         
   6   3   1        252.53        269.58         7.28 o                         
   7   3   1        423.88        446.04        12.02 o                         
   8   3   1        869.61        961.59        27.24 o                         
   9   3   1        294.09        306.45         9.64 o                         
  10   3   1        340.15        359.59         9.91 o                         
  11   3   1         90.97         94.59         2.74 o                         
  12   3   1         39.86         36.59         1.74 o                         
  13   3   1         66.45         65.30         2.45 o                         
  14   3   1         78.37         76.48         3.78 o                         
  15   3   1          7.22          7.11         1.24 o                         
  16   3   1         66.66         60.60         3.13 o                         
  17   3   1          6.97          6.42         0.78 o                         
  18   3   1         14.13         14.60         1.23 o                         
  19   3   1        150.60        147.17         7.30 o                         
  20   3   1        224.72        208.53         7.62 o                         
  21   3   1          3.68          4.44         0.71 o                         
  22   3   1         35.21         32.68         1.61 o                         
  23   3   1         26.00         25.69         1.41 o                         
  24   3   1          1.18          2.05         0.70 o                         
  25   3   1         14.72         17.56         1.56 o                         
  26   3   1          2.73          3.64         1.06 o                         
  27   3   1          2.69          2.60         1.11 o                         
  28   3   1         17.58         18.58         1.63 o                         
   1   4   1         68.71         67.39         1.76 o                         
   2   4   1        256.84        263.15         5.99 o                         
   3   4   1        368.40        336.22         7.56 o                         
   4   4   1        693.35        715.55        15.76 o                         
   5   4   1         25.04         21.40         1.23 o                         
   6   4   1        145.27        167.73         4.09 o                         
   7   4   1         81.62         75.98         2.39 o                         
   8   4   1         11.15         11.15         0.81 o                         
   9   4   1         17.30         18.05         0.94 o                         
  10   4   1         12.02         15.89         1.09 o                         
  11   4   1         63.69         62.02         2.36 o                         
  12   4   1        177.08        164.49         5.22 o                         
  13   4   1        273.32        250.85         9.27 o                         
  14   4   1        709.39        685.32        22.62 o                         
  15   4   1        514.52        471.82        15.76 o                         
  16   4   1        103.82        101.50         4.16 o                         
  17   4   1        144.66        131.18         7.52 o                         
  18   4   1         17.62         24.16         2.27 o                         
  19   4   1         42.52         42.95         4.18 o                         
  20   4   1          0.57          1.15         0.65 o                         
  21   4   1          6.24          5.10         0.84 o                         
  22   4   1         99.01         91.54         7.30 o                         
  23   4   1          7.80         10.76         1.50 o                         
  24   4   1          0.30          0.96         0.76 o                         
  25   4   1          1.04          0.72         0.76 o                         
  26   4   1         18.26         22.43         2.10 o                         
  27   4   1         49.14         59.48         2.92 o                         
   1   5   1         15.27         15.32         0.76 o                         
   2   5   1         59.56         48.54         1.42 o                         
   3   5   1         42.59         39.35         1.27 o                         
   4   5   1         67.88         63.63         1.77 o                         
   5   5   1        198.69        180.06         4.59 o                         
   6   5   1        643.30        623.07        15.35 o                         
   7   5   1        246.92        231.86         5.99 o                         
   8   5   1        141.65        136.03         4.04 o                         
   9   5   1        112.31        109.01         4.31 o                         
  10   5   1         68.48         66.97         3.23 o                         
  11   5   1        310.91        299.55         9.27 o                         
  12   5   1        187.46        180.86         6.28 o                         
  13   5   1        243.31        241.06         8.20 o                         
  14   5   1       1062.38       1006.84        46.96 o                         
  15   5   1        168.71        149.54         6.65 o                         
  16   5   1        243.51        228.84        10.97 o                         
  17   5   1        113.53         98.08         4.05 o                         
  18   5   1        143.26        139.12         6.57 o                         
  19   5   1          3.74          5.66         0.92 o                         
  20   5   1         27.53         33.30         1.91 o                         
  21   5   1         52.33         54.11         4.62 o                         
  22   5   1         78.80         77.94         4.29 o                         
  23   5   1         11.08         13.63         1.57 o                         
  24   5   1         33.02         41.45         7.62 o                         
  25   5   1         41.97         43.70         4.01 o                         
   1   6   1          3.78          1.99         0.76 o                         
   2   6   1         31.55         27.59         1.79 o                         
   3   6   1          5.50          3.51         0.72 o                         
   4   6   1        434.74        380.68         9.43 o                         
   5   6   1        428.19        393.10        10.10 o                         
   6   6   1       1144.90       1060.51        26.30 o                         
   7   6   1        377.77        371.16         9.11 o                         
   8   6   1        147.60        145.96         5.56 o                         
   9   6   1        165.07        158.68         4.84 o                         
  10   6   1        130.36        126.33         4.01 o                         
  11   6   1        111.07        109.11         4.16 o                         
  12   6   1         36.16         38.79         1.86 o                         
  13   6   1          3.40          3.07         0.70 o                         
  14   6   1         40.39         42.79         1.96 o                         
  15   6   1         12.86         12.54         1.14 o                         
  16   6   1         28.45         30.07         1.86 o                         
  17   6   1         57.97         46.72         2.55 o                         
  18   6   1         32.78         32.86         2.24 o                         
  19   6   1         19.40         21.48         1.84 o                         
  20   6   1         41.18         37.43         3.07 o                         
  21   6   1          6.41          7.53         1.87 o                         
  22   6   1          6.28         10.78         2.25 o                         
  23   6   1          2.82          3.50         1.30 o                         
   1   7   1         28.12         29.18         2.13 o                         
   2   7   1         17.00         14.32         1.27 o                         
   3   7   1         11.66          8.79         0.88 o                         
   4   7   1         67.64         61.18         2.01 o                         
   5   7   1        540.22        470.18        11.77 o                         
   6   7   1        344.60        295.49         7.78 o                         
   7   7   1         62.68         51.86         1.95 o                         
   8   7   1        117.98        102.98         3.39 o                         
   9   7   1         59.43         56.75         2.32 o                         
  10   7   1          1.67          1.46         0.66 o                         
  11   7   1          8.93         11.08         1.02 o                         
  12   7   1        146.67        138.52         4.58 o                         
  13   7   1         14.82         15.94         1.88 o                         
  14   7   1         11.61         14.46         1.46 o                         
  15   7   1         24.39         32.73         2.72 o                         
  16   7   1         34.80         36.57         2.81 o                         
  17   7   1         14.60         16.43         2.17 o                         
  18   7   1         31.29         31.67         3.85 o                         
  19   7   1          0.02          0.38         1.93 o                         
  20   7   1          1.38          1.51         1.57 o                         
   1   8   1          6.49          6.81         1.00 o                         
   2   8   1         11.80          9.33         1.14 o                         
   3   8   1          6.54          8.64         1.15 o                         
   4   8   1          2.46          5.24         1.08 o                         
   5   8   1         44.50         43.71         3.13 o                         
   6   8   1         15.21         17.67         1.55 o                         
   7   8   1         36.73         36.83         2.25 o                         
   8   8   1          6.94          9.71         1.16 o                         
   9   8   1         31.08         36.72         2.36 o                         
  10   8   1          8.80         10.95         1.59 o                         
  11   8   1          0.09          1.83         1.11 o                         
  12   8   1         15.80         16.96         2.66 o                         
  13   8   1         57.78         74.80         8.12 o                         
  14   8   1         22.10         33.39         6.86 o                         
  15   8   1         49.86         68.39         4.84 o                         
   1   9   1          9.67         11.63         2.16 o                         
   2   9   1         32.32         36.72         5.38 o                         
   3   9   1         64.19         70.51         6.88 o                         
   4   9   1         38.31         39.39         5.55 o                         
   5   9   1          9.10         12.18         1.85 o                         
   6   9   1         39.32         41.69         2.78 o                         
   7   9   1          2.05          6.14         3.17 o                         
   8   9   1         13.32         15.49         2.24 o                         
   4   0   2       5456.50       6701.64       458.68 o                         
   6   0   2         54.85         55.92         3.33 o                         
   8   0   2        318.62        326.93        11.84 o                         
  10   0   2        749.39        793.23        26.82 o                         
  12   0   2       1309.28       1535.19        52.62 o                         
  14   0   2         13.11         12.59         1.06 o                         
  16   0   2        309.11        276.65        10.44 o                         
  18   0   2        226.48        213.09         9.03 o                         
  20   0   2        678.79        606.54        23.63 o                         
  22   0   2         31.76         28.16         1.93 o                         
  24   0   2         24.81         20.83         2.06 o                         
  26   0   2         61.66         57.18         3.72 o                         
  28   0   2         43.57         38.77         2.69 o                         
   1   1   2      14547.43      14937.26      1385.10 o                         
   2   1   2        673.85        607.23        14.73 o                         
   3   1   2        408.20        374.83         9.71 o                         
   4   1   2       1109.63       1045.62        40.75 o                         
   5   1   2        217.24        226.91         6.72 o                         
   6   1   2        608.36        669.33        18.92 o                         
   7   1   2         99.78        110.27         3.27 o                         
   8   1   2       1030.72       1160.73        32.97 o                         
   9   1   2         16.95         22.65         1.00 o                         
  10   1   2        540.28        615.95        20.98 o                         
  11   1   2         74.07         76.40         4.25 o                         
  12   1   2        322.64        366.36        15.92 o                         
  13   1   2         60.90         62.95         2.58 o                         
  14   1   2         81.23         98.66         3.48 o                         
  15   1   2        172.10        196.63         7.59 o                         
  16   1   2        389.48        381.05        10.05 o                         
  17   1   2         76.42         73.00         2.30 o                         
  18   1   2        164.29        171.00         5.41 o                         
  19   1   2        851.38        816.19        22.12 o                         
  20   1   2        379.48        355.75        10.23 o                         
  21   1   2         17.00         14.70         1.97 o                         
  22   1   2        184.55        153.31         4.61 o                         
  23   1   2        184.39        155.31         5.93 o                         
  24   1   2         22.44         24.01         1.40 o                         
  25   1   2         59.21         54.86         2.26 o                         
  26   1   2          4.41          4.76         0.86 o                         
  27   1   2         10.79         11.48         1.13 o                         
  28   1   2          2.88          3.00         0.87 o                         
  29   1   2         37.40         33.49         2.75 o                         
   0   2   2        706.21        609.69        20.44 o                         
   1   2   2        667.03        609.81        14.65 o                         
   2   2   2         93.37        100.85         2.91 o                         
   3   2   2        169.39        159.13         4.03 o                         
   4   2   2        420.36        406.01         9.81 o                         
   5   2   2         99.57         84.55         4.79 o                         
   6   2   2        142.09        123.73         4.50 o                         
   7   2   2       1483.27       1561.89        44.77 o                         
   8   2   2        529.88        626.78        24.92 o                         
  10   2   2         64.84         74.32         2.65 o                         
  11   2   2        493.17        588.86        17.59 o                         
  12   2   2        237.89        267.75        13.30 o                         
  13   2   2         44.23         53.74         2.18 o                         
  14   2   2         50.95         55.26         2.66 o                         
  15   2   2        221.72        237.89        14.00 o                         
  16   2   2        104.27        104.17         3.59 o                         
  17   2   2        203.98        209.68         7.86 o                         
  18   2   2         47.35         46.68         2.08 o                         
  19   2   2        419.57        404.27        12.34 o                         
  20   2   2        609.17        570.62        18.58 o                         
  21   2   2        152.89        153.74         4.73 o                         
  22   2   2          9.36          9.98         1.15 o                         
  23   2   2         71.71         63.82         2.74 o                         
  24   2   2         50.66         47.45         2.12 o                         
  25   2   2         19.29         19.08         1.55 o                         
  26   2   2         63.94         59.31         2.54 o                         
  27   2   2          1.69          1.77         0.83 o                         
  28   2   2         62.72         53.37         3.08 o                         
  29   2   2          5.07          4.08         1.26 o                         
   0   3   2         21.63         18.96         1.01 o                         
   1   3   2        904.57        874.26        19.89 o                         
   2   3   2         36.34         27.00         1.06 o                         
   3   3   2        104.02        102.47         2.71 o                         
   4   3   2        525.23        550.17        13.18 o                         
   5   3   2        143.68        159.14         4.47 o                         
   6   3   2        758.15        695.14        16.95 o                         
   7   3   2        309.23        353.22         9.12 o                         
   8   3   2         44.17         40.32         1.37 o                         
   9   3   2        277.07        302.85         8.06 o                         
  10   3   2         48.29         57.70         1.89 o                         
  11   3   2        139.26        155.76         5.78 o                         
  12   3   2         26.34         30.23         1.12 o                         
  13   3   2        290.86        306.38        11.13 o                         
  14   3   2        676.26        690.87        33.74 o                         
  15   3   2        161.28        177.89        11.53 o                         
  16   3   2         41.06         44.49         2.52 o                         
  17   3   2         46.22         45.35         2.45 o                         
  18   3   2         40.68         42.04         2.22 o                         
  19   3   2         79.01         78.56         3.89 o                         
  20   3   2        160.58        163.80         6.03 o                         
  21   3   2         50.62         45.44         3.15 o                         
  22   3   2         85.94         81.93         5.16 o                         
  23   3   2         97.27         86.62         3.19 o                         
  24   3   2         65.48         65.60         2.52 o                         
  25   3   2          0.16          1.05         1.23 o                         
  26   3   2          6.83          6.39         1.02 o                         
  27   3   2          9.66          9.10         1.26 o                         
  28   3   2         35.84         34.25         2.70 o                         
   0   4   2         33.48         38.34         1.85 o                         
   1   4   2        190.39        198.55         4.77 o                         
   2   4   2        973.96        967.32        24.20 o                         
   3   4   2        416.01        411.31         9.61 o                         
   4   4   2        398.24        356.99         9.29 o                         
   5   4   2         38.40         35.53         1.22 o                         
   6   4   2         71.84         73.51         2.37 o                         
   7   4   2         31.31         30.41         1.31 o                         
   8   4   2         51.59         57.98         1.99 o                         
   9   4   2        184.01        182.26         5.66 o                         
  10   4   2        224.88        229.98         6.83 o                         
  11   4   2        370.54        359.87         9.82 o                         
  12   4   2        110.68        117.22         3.70 o                         
  13   4   2        151.95        145.92         5.60 o                         
  14   4   2        317.39        324.84        12.44 o                         
  15   4   2        614.09        603.89        22.97 o                         
  16   4   2        137.51        133.25         9.70 o                         
  17   4   2         23.58         25.98         1.43 o                         
  18   4   2        127.56        122.39        10.27 o                         
  19   4   2         20.74         22.57         3.85 o                         
  20   4   2          7.40          9.64         0.91 o                         
  21   4   2         18.76         19.38         1.57 o                         
  22   4   2          9.93         11.54         2.10 o                         
  23   4   2          4.25          4.69         0.93 o                         
  24   4   2          3.85          5.27         0.96 o                         
  25   4   2          5.07          6.91         1.13 o                         
  26   4   2         47.06         51.57         2.55 o                         
   0   5   2        221.52        211.41         7.29 o                         
   1   5   2         80.11         81.62         2.22 o                         
   2   5   2        410.71        406.58         9.59 o                         
   3   5   2         39.91         44.34         1.41 o                         
   4   5   2        356.04        318.28         7.75 o                         
   5   5   2        419.16        391.98        11.04 o                         
   6   5   2        279.41        269.92         7.51 o                         
   7   5   2        221.97        197.99         5.65 o                         
   8   5   2         36.47         36.03         1.48 o                         
   9   5   2        112.04        104.20         3.89 o                         
  10   5   2        136.65        130.02         4.23 o                         
  11   5   2         47.87         44.82         2.02 o                         
  12   5   2        124.99        119.66         5.18 o                         
  13   5   2        231.46        214.21        13.15 o                         
  14   5   2        258.64        274.08        10.71 o                         
  15   5   2        320.45        293.83        12.16 o                         
  16   5   2         28.05         28.09         1.78 o                         
  17   5   2         22.00         24.68         1.52 o                         
  18   5   2         21.57         25.31         2.18 o                         
  19   5   2         70.18         71.23         4.69 o                         
  20   5   2         77.84         71.90         3.87 o                         
  21   5   2         14.34         17.02         1.72 o                         
  22   5   2          2.55          3.00         1.31 o                         
  23   5   2          1.41          1.79         1.06 o                         
  24   5   2         11.39         11.99         2.03 o                         
  25   5   2         34.29         32.14         3.45 o                         
   0   6   2         36.37         33.91         2.35 o                         
   1   6   2         88.67         78.43         2.36 o                         
   2   6   2         52.49         49.93         1.71 o                         
   3   6   2        137.54        136.96         3.63 o                         
   4   6   2        341.23        334.78         8.81 o                         
   5   6   2         68.02         83.52         2.51 o                         
   6   6   2        386.67        342.19        10.73 o                         
   7   6   2        226.96        230.47         9.05 o                         
   8   6   2        127.29        131.36         3.82 o                         
   9   6   2         46.66         46.40         1.91 o                         
  10   6   2         36.95         35.82         1.88 o                         
  11   6   2         13.95         14.35         1.07 o                         
  12   6   2         27.16         28.46         1.73 o                         
  13   6   2         34.37         38.61         2.88 o                         
  14   6   2        108.66         99.36         4.43 o                         
  15   6   2         27.06         26.23         1.83 o                         
  16   6   2         19.38         20.03         1.37 o                         
  17   6   2         36.03         41.82         2.22 o                         
  18   6   2          7.82          8.61         1.06 o                         
  19   6   2          8.23         11.63         1.61 o                         
  20   6   2          5.76          7.26         1.23 o                         
  21   6   2          3.38          6.86         1.43 o                         
  22   6   2         61.20         69.34         5.55 o                         
   0   7   2        241.94        223.25         8.35 o                         
   1   7   2          9.10          9.83         0.89 o                         
   2   7   2         50.34         42.80         1.78 o                         
   3   7   2          2.20          1.93         0.66 o                         
   4   7   2         41.04         38.03         1.68 o                         
   5   7   2         84.17         85.27         3.10 o                         
   6   7   2        182.74        179.35         5.13 o                         
   7   7   2         69.52         61.15         2.46 o                         
   8   7   2          1.17          1.55         0.67 o                         
   9   7   2         27.43         27.30         1.84 o                         
  10   7   2         41.37         47.08         2.07 o                         
  11   7   2          3.99          4.11         0.98 o                         
  12   7   2          1.12          2.98         1.13 o                         
  13   7   2         44.99         48.34         2.67 o                         
  14   7   2         16.86         17.95         1.87 o                         
  15   7   2          7.42         12.07         1.95 o                         
  16   7   2         57.42         71.91         5.25 o                         
  17   7   2         23.30         34.02         3.03 o                         
  18   7   2          6.36         10.21         1.74 o                         
  19   7   2          5.31          4.70         1.65 o                         
   0   8   2         16.96         15.55         1.73 o                         
   1   8   2         25.09         24.25         1.66 o                         
   2   8   2         10.16         11.93         1.12 o                         
   3   8   2         13.04         19.27         1.55 o                         
   4   8   2          5.64         11.02         1.16 o                         
   5   8   2         49.01         53.82         2.58 o                         
   6   8   2          6.28         10.13         1.31 o                         
   7   8   2         10.84         14.51         2.79 o                         
   8   8   2          2.41          3.25         0.95 o                         
   9   8   2          1.78          3.99         1.26 o                         
  10   8   2         17.45         17.28         1.62 o                         
  11   8   2          3.89          5.64         2.14 o                         
  12   8   2         33.19         51.50         4.96 o                         
  13   8   2         22.36         23.95         4.56 o                         
  14   8   2         25.73         40.00         4.87 o                         
   0   9   2         21.01         21.33         5.03 o                         
   1   9   2          3.26         -0.12         1.67 o                         
   2   9   2         23.12         34.12         3.66 o                         
   3   9   2         17.21         22.62         3.29 o                         
   4   9   2         20.54         18.99         1.99 o                         
   5   9   2          1.96          3.93         3.35 o                         
   6   9   2         37.70         33.83         3.36 o                         
   2   0   3        434.42        429.06        15.62 o                         
   4   0   3       2739.40       2603.99       104.88 o                         
   6   0   3        331.86        346.70        12.01 o                         
   8   0   3         12.74         16.92         1.07 o                         
  10   0   3        307.73        328.24        11.87 o                         
  12   0   3       2475.66       2618.01       111.77 o                         
  14   0   3        221.88        217.57         8.10 o                         
  16   0   3        121.63        114.99         4.67 o                         
  18   0   3        822.03        764.03        29.24 o                         
  20   0   3        191.00        168.42         7.73 o                         
  22   0   3        137.31        129.23         5.93 o                         
  24   0   3        161.99        144.54         6.48 o                         
  26   0   3         52.03         54.69         4.10 o                         
  28   0   3          1.84          1.43         1.84 o                         
   1   1   3        481.12        481.55        12.73 o                         
   2   1   3        173.38        157.76         4.73 o                         
   3   1   3        351.08        327.31         9.69 o                         
   4   1   3         37.66         42.68         1.77 o                         
   5   1   3        629.79        610.85        15.58 o                         
   6   1   3         92.96         96.40         3.26 o                         
   7   1   3         35.47         33.47         1.67 o                         
   8   1   3        685.12        740.48        20.15 o                         
   9   1   3        644.56        727.67        18.24 o                         
  10   1   3        294.07        308.25         8.37 o                         
  11   1   3          6.90         12.79         0.83 o                         
  12   1   3        116.98        118.49         3.54 o                         
  13   1   3         41.96         46.79         1.62 o                         
  14   1   3        150.19        147.11         4.24 o                         
  15   1   3         22.17         25.38         1.09 o                         
  16   1   3         57.76         59.31         2.65 o                         
  17   1   3        179.99        175.81         4.93 o                         
  18   1   3        569.58        527.96        14.26 o                         
  19   1   3        358.94        355.21        10.30 o                         
  20   1   3         46.87         46.53         1.99 o                         
  21   1   3         87.23         79.13         3.06 o                         
  22   1   3         27.40         26.08         1.67 o                         
  23   1   3         40.42         36.99         1.69 o                         
  24   1   3          7.30          7.83         1.09 o                         
  25   1   3          3.44          3.04         0.77 o                         
  26   1   3         16.13         14.33         1.31 o                         
  27   1   3          0.58          2.54         0.97 o                         
  28   1   3         21.39         23.95         2.91 o                         
   1   2   3        268.53        240.09         6.25 o                         
   2   2   3       1020.03        950.60        22.20 o                         
   3   2   3        539.54        495.80        12.51 o                         
   4   2   3        424.65        429.79        10.71 o                         
   5   2   3        406.02        395.82        12.24 o                         
   6   2   3        279.42        283.76         9.18 o                         
   7   2   3        623.58        645.32        22.03 o                         
   8   2   3        467.52        483.90        21.20 o                         
   9   2   3         69.82         82.53         2.67 o                         
  10   2   3        389.31        405.58        22.84 o                         
  11   2   3        439.67        518.22        18.68 o                         
  12   2   3         69.21         75.63         2.37 o                         
  13   2   3         47.28         50.61         2.04 o                         
  14   2   3         37.91         45.12         2.04 o                         
  15   2   3         44.36         44.26         2.03 o                         
  16   2   3         11.14         12.66         0.83 o                         
  17   2   3          5.19          4.73         0.65 o                         
  18   2   3        176.24        162.11         5.34 o                         
  19   2   3          0.52          1.28         0.68 o                         
  20   2   3         35.71         36.15         1.49 o                         
  21   2   3         43.31         42.87         2.00 o                         
  22   2   3        203.27        190.95         5.79 o                         
  23   2   3         80.28         70.73         2.79 o                         
  24   2   3        120.35        109.32         4.03 o                         
  25   2   3         12.64         13.65         1.29 o                         
  26   2   3         31.08         29.91         5.02 o                         
  27   2   3          5.86          5.26         1.37 o                         
  28   2   3          8.09          9.12         1.31 o                         
   1   3   3        378.18        358.78         9.52 o                         
   2   3   3         77.58         78.17         2.32 o                         
   3   3   3         86.62         97.46         2.78 o                         
   4   3   3        339.88        340.56         8.53 o                         
   5   3   3         97.22         96.95         2.81 o                         
   6   3   3        107.06        131.16         3.79 o                         
   7   3   3         86.75         78.54         2.31 o                         
   8   3   3         75.79         78.05         3.12 o                         
   9   3   3        191.46        214.01         6.17 o                         
  10   3   3        221.85        231.80         6.91 o                         
  11   3   3          1.97          4.70         0.53 o                         
  12   3   3         79.99         92.26         3.32 o                         
  13   3   3        433.43        436.01        18.43 o                         
  14   3   3         43.00         42.46         2.30 o                         
  15   3   3        144.87        144.21         4.82 o                         
  16   3   3        180.82        188.06         8.56 o                         
  17   3   3          2.66          4.04         0.74 o                         
  18   3   3        245.30        232.99         9.53 o                         
  19   3   3        198.31        202.44         7.39 o                         
  20   3   3         65.31         69.99         3.19 o                         
  21   3   3        142.89        135.93         4.97 o                         
  22   3   3        151.17        134.95         5.17 o                         
  23   3   3          5.21          6.67         0.95 o                         
  24   3   3         22.45         27.02         1.58 o                         
  25   3   3          1.56          2.92         0.78 o                         
  26   3   3         14.94         17.02         1.59 o                         
  27   3   3         56.55         59.69         2.91 o                         
   1   4   3        510.25        473.83        12.43 o                         
   2   4   3        235.21        238.48         6.11 o                         
   3   4   3        341.31        310.90         8.38 o                         
   4   4   3         95.25         92.72         2.75 o                         
   5   4   3        145.27        140.12         3.85 o                         
   6   4   3        198.03        188.78         5.56 o                         
   7   4   3         22.16         23.22         1.07 o                         
   8   4   3        145.81        153.59         4.35 o                         
   9   4   3        306.82        304.47         8.81 o                         
  10   4   3          4.92          7.16         1.12 o                         
  11   4   3         52.74         51.77         2.05 o                         
  12   4   3        190.68        184.57         5.59 o                         
  13   4   3        147.65        141.44         5.59 o                         
  14   4   3         38.21         40.31         1.56 o                         
  15   4   3         27.10         38.43         3.11 o                         
  16   4   3        201.64        199.92         8.54 o                         
  17   4   3        315.34        307.61        12.64 o                         
  18   4   3        222.03        226.38        13.25 o                         
  19   4   3          8.32          9.62         0.91 o                         
  20   4   3         11.12         11.05         1.01 o                         
  21   4   3         18.25         20.92         2.74 o                         
  22   4   3         27.13         29.84         2.24 o                         
  23   4   3         15.57         18.66         1.95 o                         
  24   4   3          6.02          6.41         1.13 o                         
  25   4   3         54.79         63.86         2.87 o                         
   1   5   3          3.86          3.42         0.53 o                         
   2   5   3        112.31        106.78         3.16 o                         
   3   5   3        152.69        141.62         4.98 o                         
   4   5   3        173.55        155.76         5.05 o                         
   5   5   3        858.19        777.35        20.92 o                         
   6   5   3        342.38        313.97         8.75 o                         
   7   5   3         40.51         35.50         1.67 o                         
   8   5   3        169.97        151.32         4.22 o                         
   9   5   3         25.22         26.77         1.25 o                         
  10   5   3         89.68         85.72         3.32 o                         
  11   5   3         53.12         55.62         2.36 o                         
  12   5   3        284.47        284.95         8.95 o                         
  13   5   3        262.23        256.61         9.89 o                         
  14   5   3        123.03        120.76         4.24 o                         
  15   5   3         91.77         84.73         3.63 o                         
  16   5   3         43.93         45.08         1.96 o                         
  17   5   3          4.83          5.80         0.81 o                         
  18   5   3         93.42         85.97         4.69 o                         
  19   5   3          9.09         10.44         2.62 o                         
  20   5   3         12.81         19.59         2.40 o                         
  21   5   3         16.32         19.31         1.96 o                         
  22   5   3          2.65          2.70         0.94 o                         
  23   5   3         27.52         33.16         2.80 o                         
  24   5   3          1.32          0.99         1.13 o                         
   1   6   3         23.21         24.56         1.39 o                         
   2   6   3         71.98         63.73         2.68 o                         
   3   6   3         30.10         28.28         1.44 o                         
   4   6   3         96.42         80.37         2.70 o                         
   5   6   3         92.24         85.69         2.81 o                         
   6   6   3        140.89        120.51         3.86 o                         
   7   6   3        206.81        174.23         6.20 o                         
   8   6   3        324.58        295.81         9.03 o                         
   9   6   3         28.62         34.40         2.09 o                         
  10   6   3        161.58        154.31         6.14 o                         
  11   6   3         62.68         67.16         2.70 o                         
  12   6   3         46.94         56.77         2.15 o                         
  13   6   3        271.42        265.34        10.68 o                         
  14   6   3         93.60         91.88         4.42 o                         
  15   6   3          8.30         11.29         1.35 o                         
  16   6   3         34.69         34.96         2.48 o                         
  17   6   3        114.16        107.27         5.55 o                         
  18   6   3         63.40         70.71         5.71 o                         
  19   6   3         28.82         32.04         2.66 o                         
  20   6   3         34.67         37.77         4.09 o                         
  21   6   3          1.18          2.14         1.24 o                         
   1   7   3         26.37         27.02         1.56 o                         
   2   7   3          6.75         10.92         1.02 o                         
   3   7   3         46.24         43.41         1.91 o                         
   4   7   3        120.14        110.05         3.81 o                         
   5   7   3        172.27        169.27         5.42 o                         
   6   7   3        115.45        124.08         5.06 o                         
   7   7   3        241.87        226.52         7.76 o                         
   8   7   3         88.72        102.23         3.81 o                         
   9   7   3         31.24         31.62         2.17 o                         
  10   7   3         14.98         20.36         2.22 o                         
  11   7   3         34.83         36.90         2.62 o                         
  12   7   3          5.64          6.32         1.28 o                         
  13   7   3         32.62         47.47         2.48 o                         
  14   7   3         82.44         91.84         4.79 o                         
  15   7   3          1.26          3.39         1.54 o                         
  16   7   3          7.45          8.99         1.85 o                         
  17   7   3         27.38         24.17         3.93 o                         
   1   8   3          8.43          7.54         1.14 o                         
   2   8   3         53.87         59.78         3.96 o                         
   3   8   3         50.83         53.49         4.17 o                         
   4   8   3          6.82          6.98         1.38 o                         
   5   8   3        162.06        149.15         7.57 o                         
   6   8   3         46.52         39.40         3.13 o                         
   7   8   3         58.64         54.13         3.03 o                         
   8   8   3         19.10         22.27         2.21 o                         
   9   8   3          6.70          3.65         1.77 o                         
  10   8   3          0.34          3.87         1.36 o                         
  11   8   3         45.01         46.10         3.86 o                         
  12   8   3         16.00         17.75         2.85 o                         
   0   0   4        113.40        108.70         4.81 o                         
   2   0   4        303.33        275.71        10.72 o                         
   4   0   4        735.63        714.80        26.73 o                         
   6   0   4        451.63        464.99        16.75 o                         
   8   0   4        136.30        146.07         5.50 o                         
  10   0   4        120.80        117.51         4.42 o                         
  12   0   4        456.79        497.36        18.32 o                         
  14   0   4         94.77         95.55         4.41 o                         
  16   0   4        509.63        494.65        18.96 o                         
  18   0   4        993.67        930.65        40.17 o                         
  20   0   4        537.32        484.67        19.25 o                         
  22   0   4        175.63        149.87         6.59 o                         
  24   0   4        141.77        116.66         6.54 o                         
  26   0   4         27.70         23.44         2.71 o                         
   0   1   4        814.24        798.84        27.63 o                         
   1   1   4       4342.74       3993.59       141.41 o                         
   2   1   4       2569.55       2482.74        64.73 o                         
   3   1   4        755.74        750.73        25.00 o                         
   4   1   4       1044.26        930.99        27.31 o                         
   5   1   4        289.45        288.78         8.35 o                         
   6   1   4        757.05        738.78        22.96 o                         
   7   1   4        217.58        225.10         6.87 o                         
   8   1   4        115.01        132.74         4.43 o                         
   9   1   4         33.48         40.67         2.34 o                         
  10   1   4         16.76         21.10         1.13 o                         
  11   1   4         50.04         55.60         1.79 o                         
  12   1   4        223.66        225.48         6.42 o                         
  13   1   4        103.64        114.07         3.43 o                         
  14   1   4         49.23         48.73         1.89 o                         
  15   1   4        284.79        274.33         7.51 o                         
  16   1   4         46.01         49.14         1.90 o                         
  17   1   4         15.08         17.49         1.63 o                         
  18   1   4        278.47        273.55         8.01 o                         
  19   1   4          7.47         10.74         1.99 o                         
  20   1   4         66.91         60.05         2.42 o                         
  21   1   4         84.91         79.27         2.87 o                         
  22   1   4         39.68         31.62         1.82 o                         
  23   1   4         15.44         12.42         1.25 o                         
  24   1   4         28.38         25.93         3.42 o                         
  25   1   4          5.28          4.42         1.35 o                         
  26   1   4          4.52          3.94         1.52 o                         
  27   1   4         25.77         27.40         2.25 o                         
   0   2   4       1880.42       1844.53        61.97 o                         
   1   2   4       1347.49       1234.98        30.83 o                         
   2   2   4        978.14        943.05        26.75 o                         
   3   2   4         21.21         21.71         1.13 o                         
   4   2   4         65.71         73.30         2.46 o                         
   5   2   4        601.32        594.42        17.56 o                         
   6   2   4        100.51         96.54         4.99 o                         
   7   2   4        118.94        130.25         4.35 o                         
   8   2   4        212.15        216.79         6.32 o                         
   9   2   4        138.63        141.53         4.35 o                         
  10   2   4         19.00         22.47         0.99 o                         
  11   2   4        126.71        132.67         4.66 o                         
  12   2   4         57.69         58.43         2.02 o                         
  13   2   4          9.30         10.05         0.77 o                         
  14   2   4        124.37        128.80         4.09 o                         
  15   2   4        191.07        192.15         6.35 o                         
  16   2   4         13.20         11.83         1.00 o                         
  17   2   4         78.47         71.93         2.75 o                         
  18   2   4        168.94        149.51         5.10 o                         
  19   2   4         50.49         48.65         2.10 o                         
  20   2   4         14.49         13.00         1.64 o                         
  21   2   4         26.13         24.05         1.93 o                         
  22   2   4         25.97         23.54         1.91 o                         
  23   2   4         17.49         20.39         1.62 o                         
  24   2   4        151.60        132.06         5.12 o                         
  25   2   4         26.69         28.35         2.08 o                         
  26   2   4         30.85         32.30         2.80 o                         
   0   3   4          0.76          0.53         0.73 o                         
   1   3   4         70.27         71.74         2.16 o                         
   2   3   4         74.15         76.17         2.24 o                         
   3   3   4         49.85         49.14         2.19 o                         
   4   3   4        181.93        160.81         4.39 o                         
   5   3   4         31.27         38.51         1.61 o                         
   6   3   4         86.85         84.83         2.92 o                         
   7   3   4          1.55          4.12         0.50 o                         
   8   3   4        178.76        184.98         5.62 o                         
   9   3   4         21.77         24.93         1.02 o                         
  10   3   4         50.79         52.09         2.55 o                         
  11   3   4         25.49         27.05         1.29 o                         
  12   3   4        402.23        391.26        13.80 o                         
  13   3   4         56.74         64.01         2.67 o                         
  14   3   4        222.38        227.91         6.82 o                         
  15   3   4        521.29        495.46        16.73 o                         
  16   3   4        109.10         99.22         3.81 o                         
  17   3   4         12.52         15.08         1.11 o                         
  18   3   4        187.99        181.02         7.78 o                         
  19   3   4        238.33        225.34         8.27 o                         
  20   3   4        300.92        273.85         9.42 o                         
  21   3   4         97.47         93.93         4.55 o                         
  22   3   4          3.08          5.74         0.82 o                         
  23   3   4         45.94         44.31         2.33 o                         
  24   3   4          8.69          8.76         1.26 o                         
  25   3   4         10.97         11.13         1.55 o                         
   0   4   4        422.83        390.55        13.72 o                         
   1   4   4         80.14         75.92         2.41 o                         
   2   4   4          8.84          8.47         0.70 o                         
   3   4   4         54.73         54.71         1.88 o                         
   4   4   4         71.57         66.72         2.25 o                         
   5   4   4        375.38        365.04        10.35 o                         
   6   4   4         93.14         88.54         3.27 o                         
   7   4   4        208.64        199.09         6.24 o                         
   8   4   4        108.43        107.88         3.64 o                         
   9   4   4         63.82         64.38         2.26 o                         
  10   4   4         43.23         41.96         2.01 o                         
  11   4   4         19.81         18.81         1.09 o                         
  12   4   4         44.15         51.19         1.91 o                         
  13   4   4         74.02         73.54         2.93 o                         
  14   4   4         61.38         54.77         2.53 o                         
  15   4   4         70.98         69.69         2.59 o                         
  16   4   4         89.67         81.42         3.93 o                         
  17   4   4         26.42         29.44         1.69 o                         
  18   4   4         47.96         48.69         2.14 o                         
  19   4   4         12.22         17.83         1.44 o                         
  20   4   4         21.94         23.13         1.71 o                         
  21   4   4         43.52         43.45         2.20 o                         
  22   4   4         40.76         43.38         2.47 o                         
  23   4   4          2.13          2.90         1.14 o                         
  24   4   4          4.08          3.67         1.14 o                         
   0   5   4        316.21        290.96        10.83 o                         
   1   5   4         13.88         19.36         1.16 o                         
   2   5   4        444.80        409.69        11.45 o                         
   3   5   4        223.81        216.56         6.34 o                         
   4   5   4        261.76        254.29         7.84 o                         
   5   5   4        203.36        205.25         7.29 o                         
   6   5   4         86.50         91.55         3.55 o                         
   7   5   4          4.75          6.41         0.83 o                         
   8   5   4         38.34         40.36         1.72 o                         
   9   5   4        135.13        140.82         7.90 o                         
  10   5   4        184.30        188.05         6.46 o                         
  11   5   4         17.68         24.34         1.77 o                         
  12   5   4        119.04        120.47         4.25 o                         
  13   5   4        108.67        107.64         3.84 o                         
  14   5   4         41.58         45.23         1.89 o                         
  15   5   4         72.81         71.09         3.02 o                         
  16   5   4         26.23         28.23         2.33 o                         
  17   5   4          9.89         10.86         1.09 o                         
  18   5   4         13.81         14.21         3.24 o                         
  19   5   4         22.15         24.92         1.81 o                         
  20   5   4          3.61          2.84         1.33 o                         
  21   5   4         23.11         26.56         2.71 o                         
  22   5   4         10.62         15.11         2.87 o                         
   0   6   4         74.69         68.98         4.05 o                         
   1   6   4          8.60          7.68         1.28 o                         
   2   6   4         10.60         10.24         1.11 o                         
   3   6   4          4.26          5.22         0.89 o                         
   4   6   4        116.75        110.36         4.29 o                         
   5   6   4         54.59         54.82         2.80 o                         
   6   6   4         68.58         64.83         2.84 o                         
   7   6   4          9.45          9.08         1.00 o                         
   8   6   4         15.15         15.81         1.18 o                         
   9   6   4         39.33         40.59         2.81 o                         
  10   6   4         92.41         95.51         4.15 o                         
  11   6   4         34.14         41.55         2.17 o                         
  12   6   4         61.21         59.67         2.66 o                         
  13   6   4         55.33         55.77         2.98 o                         
  14   6   4         91.23         94.23         4.78 o                         
  15   6   4        122.95        132.51         5.94 o                         
  16   6   4         10.67         12.62         2.00 o                         
  17   6   4         30.64         35.94         3.78 o                         
  18   6   4         22.94         39.52         4.08 o                         
  19   6   4         53.18         46.08         7.27 o                         
   0   7   4         59.74         56.79         3.35 o                         
   1   7   4          2.49          5.59         2.57 o                         
   2   7   4         17.20         19.43         1.77 o                         
   3   7   4          4.97          6.47         1.64 o                         
   4   7   4        131.96        130.80         5.24 o                         
   5   7   4         19.09         22.94         2.64 o                         
   6   7   4        107.57        101.65         4.40 o                         
   7   7   4         85.13         80.64         3.81 o                         
   8   7   4         43.58         48.31         3.41 o                         
   9   7   4         62.16         57.04         3.46 o                         
  10   7   4          2.14          5.75         1.25 o                         
  11   7   4         23.57         22.45         2.68 o                         
  12   7   4         70.74         85.48         4.87 o                         
  13   7   4         28.28         32.61         4.78 o                         
  14   7   4          2.17          8.15         2.32 o                         
  15   7   4         50.42         54.47         6.49 o                         
   0   8   4         60.14         58.93         6.37 o                         
   1   8   4          6.93          9.07         1.91 o                         
   2   8   4          4.47          6.33         1.66 o                         
   3   8   4         38.50         38.02         3.97 o                         
   4   8   4         44.43         52.79         4.43 o                         
   5   8   4         12.20         12.43         2.56 o                         
   6   8   4          4.21          6.21         1.60 o                         
   7   8   4         22.03         25.33         2.86 o                         
   8   8   4         12.06         15.93         2.12 o                         
   9   8   4         18.16         21.66         2.10 o                         
   2   0   5        157.36        145.23         6.12 o                         
   4   0   5        358.90        331.78        14.81 o                         
   6   0   5        350.79        339.50        12.48 o                         
   8   0   5          7.07          8.24         0.86 o                         
  10   0   5        380.03        384.10        15.30 o                         
  12   0   5         69.19         70.70         3.50 o                         
  14   0   5        617.42        579.75        22.31 o                         
  16   0   5        298.99        286.42        13.58 o                         
  18   0   5        734.52        694.36        28.12 o                         
  20   0   5        348.52        316.65        13.04 o                         
  22   0   5        123.91        115.96         6.54 o                         
  24   0   5         14.09         13.74         2.15 o                         
   1   1   5         11.86         11.96         0.95 o                         
   2   1   5        257.65        247.37         6.94 o                         
   3   1   5        200.39        184.42         5.47 o                         
   4   1   5         11.30         12.72         1.53 o                         
   5   1   5        183.05        185.11         5.96 o                         
   6   1   5         90.31         97.47         3.29 o                         
   7   1   5        565.14        572.50        24.67 o                         
   8   1   5        201.77        210.37         8.75 o                         
   9   1   5        153.25        162.74         4.95 o                         
  10   1   5        152.58        155.57         4.93 o                         
  11   1   5         65.31         64.78         2.25 o                         
  12   1   5         51.18         51.19         2.51 o                         
  13   1   5         26.80         28.31         3.00 o                         
  14   1   5         49.35         49.96         1.88 o                         
  15   1   5         54.14         51.73         1.93 o                         
  16   1   5         58.81         57.01         2.11 o                         
  17   1   5         27.43         28.21         1.60 o                         
  18   1   5        125.11        115.20         3.84 o                         
  19   1   5         29.48         26.65         1.55 o                         
  20   1   5         35.60         32.08         2.13 o                         
  21   1   5         16.54         16.77         1.67 o                         
  22   1   5         38.50         36.95         2.79 o                         
  23   1   5         45.25         43.02         2.68 o                         
  24   1   5         35.79         32.50         2.06 o                         
  25   1   5          7.54          7.57         1.38 o                         
   1   2   5         12.22         15.42         0.91 o                         
   2   2   5        229.21        236.56         9.37 o                         
   3   2   5        417.23        407.16        11.27 o                         
   4   2   5        311.56        307.62        10.53 o                         
   5   2   5         66.48         63.02         3.93 o                         
   6   2   5         23.37         25.78         1.36 o                         
   7   2   5         13.43         14.59         1.47 o                         
   8   2   5          7.57         10.14         0.83 o                         
   9   2   5         63.13         68.25         2.78 o                         
  10   2   5         74.29         72.35         2.47 o                         
  11   2   5         31.01         33.74         1.64 o                         
  12   2   5         56.94         55.76         4.42 o                         
  13   2   5         95.40         93.52         3.92 o                         
  14   2   5         70.85         64.47         2.74 o                         
  15   2   5         34.02         33.51         3.08 o                         
  16   2   5         31.02         30.76         2.36 o                         
  17   2   5          7.42          7.09         1.28 o                         
  18   2   5          7.38          7.93         1.02 o                         
  19   2   5          7.53          6.21         1.20 o                         
  20   2   5          1.26          1.11         1.12 o                         
  21   2   5          7.06          9.00         1.21 o                         
  22   2   5          3.11          4.60         1.00 o                         
  23   2   5         36.77         36.36         5.22 o                         
  24   2   5         24.42         19.37         1.91 o                         
  25   2   5         16.36         14.15         1.73 o                         
   1   3   5         34.17         33.50         1.45 o                         
   2   3   5         47.12         46.26         1.56 o                         
   3   3   5          1.91          2.89         0.55 o                         
   4   3   5         92.64         85.17         5.59 o                         
   5   3   5          4.33          5.08         0.52 o                         
   6   3   5          4.09          4.30         1.16 o                         
   7   3   5         29.88         29.14         1.47 o                         
   8   3   5         53.35         53.39         2.31 o                         
   9   3   5         38.25         37.95         1.95 o                         
  10   3   5         72.74         81.85         3.87 o                         
  11   3   5        193.57        189.24         7.80 o                         
  12   3   5         69.20         73.23         3.63 o                         
  13   3   5        122.52        117.77         4.42 o                         
  14   3   5         68.71         63.86         2.48 o                         
  15   3   5        136.35        125.81         4.40 o                         
  16   3   5         17.06         19.11         1.20 o                         
  17   3   5         45.57         48.81         2.17 o                         
  18   3   5        265.04        247.94         9.76 o                         
  19   3   5         30.24         34.78         2.17 o                         
  20   3   5         49.30         57.29         3.35 o                         
  21   3   5        131.87        126.90         8.16 o                         
  22   3   5         38.62         37.47         2.69 o                         
  23   3   5         14.52         14.64         1.71 o                         
  24   3   5         80.53         69.33         5.63 o                         
   1   4   5        145.90        138.74         4.54 o                         
   2   4   5         74.75         75.00         2.78 o                         
   3   4   5        224.17        213.13         6.12 o                         
   4   4   5        125.44        123.66         4.12 o                         
   5   4   5        230.87        223.71         7.67 o                         
   6   4   5        207.52        210.71         7.31 o                         
   7   4   5         36.97         36.16         2.00 o                         
   8   4   5        179.98        170.09         7.33 o                         
   9   4   5        119.04        115.31         4.70 o                         
  10   4   5         16.41         17.22         1.22 o                         
  11   4   5         21.36         22.50         1.22 o                         
  12   4   5          7.83          8.29         0.98 o                         
  13   4   5         42.47         46.47         1.86 o                         
  14   4   5         59.31         62.97         3.73 o                         
  15   4   5         33.26         33.16         1.65 o                         
  16   4   5          6.46         10.02         1.90 o                         
  17   4   5         31.97         38.77         3.19 o                         
  18   4   5        221.47        220.03        14.74 o                         
  19   4   5         19.05         25.35         2.60 o                         
  20   4   5        106.46        102.48         7.90 o                         
  21   4   5         66.68         75.17         4.53 o                         
  22   4   5         23.41         24.29         2.38 o                         
   1   5   5         41.46         46.75         2.08 o                         
   2   5   5        194.74        192.33         6.29 o                         
   3   5   5        294.60        272.07         8.37 o                         
   4   5   5         41.95         42.12         1.79 o                         
   5   5   5        166.34        143.81         4.64 o                         
   6   5   5        188.91        175.86         6.32 o                         
   7   5   5        137.30        138.55         4.71 o                         
   8   5   5        122.41        115.85         4.85 o                         
   9   5   5         17.45         22.18         1.82 o                         
  10   5   5         90.82         86.40         3.59 o                         
  11   5   5         76.07         75.56         3.98 o                         
  12   5   5         36.79         33.98         2.92 o                         
  13   5   5         18.84         19.70         1.70 o                         
  14   5   5          1.05          1.42         1.03 o                         
  15   5   5          1.11          1.75         2.49 o                         
  16   5   5         16.18         16.33         2.70 o                         
  17   5   5          0.59          0.82         1.12 o                         
  18   5   5          6.41         10.41         1.86 o                         
  19   5   5         14.29         15.25         1.49 o                         
  20   5   5          3.36          3.44         1.15 o                         
   1   6   5         48.47         46.43         2.07 o                         
   2   6   5          2.02          3.46         0.89 o                         
   3   6   5          2.92          4.57         1.10 o                         
   4   6   5         17.36         19.78         1.46 o                         
   5   6   5         37.93         36.00         2.78 o                         
   6   6   5          1.53          4.05         1.02 o                         
   7   6   5         17.84         15.55         1.76 o                         
   8   6   5         53.55         50.79         2.93 o                         
   9   6   5         24.07         29.20         1.98 o                         
  10   6   5        107.22        114.09         5.87 o                         
  11   6   5         52.67         63.37         4.63 o                         
  12   6   5         92.01        112.21         6.42 o                         
  13   6   5         99.34        100.65         5.32 o                         
  14   6   5        143.38        143.01         7.97 o                         
  15   6   5         12.30         13.23         1.93 o                         
  16   6   5         49.40         60.22         4.20 o                         
  17   6   5         57.61         60.51         4.95 o                         
   1   7   5         16.05         16.99         1.81 o                         
   2   7   5          0.70          1.78         1.34 o                         
   3   7   5         37.82         38.56         2.60 o                         
   4   7   5         11.86         16.29         2.20 o                         
   5   7   5         85.55         92.23         4.27 o                         
   6   7   5         31.42         36.31         2.58 o                         
   7   7   5         40.69         37.04         4.44 o                         
   8   7   5         26.47         23.69         2.33 o                         
   9   7   5         11.43         14.12         2.60 o                         
  10   7   5         10.52         17.31         5.51 o                         
  11   7   5         20.97         20.90         2.34 o                         
  12   7   5        122.42        147.36         8.52 o                         
   0   0   6        325.41        405.85        17.84 o                         
   2   0   6         56.68         52.64         4.27 o                         
   4   0   6         54.24         51.72         2.85 o                         
   8   0   6        142.07        138.18         8.44 o                         
  10   0   6         65.05         68.18         3.72 o                         
  12   0   6        172.40        173.40         7.34 o                         
  14   0   6        107.72         99.79         4.94 o                         
  16   0   6        130.17        107.48         4.94 o                         
  18   0   6        506.50        430.88        19.77 o                         
  20   0   6        238.15        207.72        18.91 o                         
  22   0   6         61.72         46.30        16.50 o                         
   0   1   6        322.91        286.73        16.84 o                         
   1   1   6         97.51         99.56         4.94 o                         
   2   1   6        106.78        101.72         4.24 o                         
   3   1   6         96.65         97.68         3.78 o                         
   4   1   6        378.94        348.98        11.23 o                         
   5   1   6        390.34        385.52        13.15 o                         
   6   1   6        176.30        180.05         6.18 o                         
   7   1   6          9.98         12.13         1.12 o                         
   8   1   6        141.57        135.60         6.48 o                         
   9   1   6         89.04         89.42         4.38 o                         
  10   1   6         32.57         31.46         2.17 o                         
  11   1   6         80.18         76.20         2.94 o                         
  12   1   6          3.17          4.29         0.75 o                         
  13   1   6         70.21         67.66         2.66 o                         
  14   1   6         73.96         73.11         2.69 o                         
  15   1   6        149.17        144.40         5.26 o                         
  16   1   6         55.90         59.66         2.43 o                         
  17   1   6         69.17         60.93         2.68 o                         
  18   1   6         54.25         49.86         2.89 o                         
  19   1   6         78.28         69.36         3.49 o                         
  20   1   6         51.51         48.81         3.59 o                         
  21   1   6         23.87         20.15         2.97 o                         
  22   1   6         12.07         11.91         3.24 o                         
  23   1   6         11.85         10.77         2.21 o                         
   0   2   6       1613.59       1507.38        73.54 o                         
   1   2   6        848.43        821.79        28.55 o                         
   2   2   6        659.53        675.68        21.68 o                         
   3   2   6         56.84         74.11         3.62 o                         
   4   2   6         57.13         53.08         2.42 o                         
   5   2   6         49.68         49.23         2.25 o                         
   6   2   6         44.48         38.36         1.87 o                         
   7   2   6         23.60         29.38         1.78 o                         
   8   2   6         84.37         76.99         2.95 o                         
   9   2   6         14.00         16.80         1.29 o                         
  10   2   6         90.95         89.80         3.72 o                         
  11   2   6         29.90         30.90         1.73 o                         
  12   2   6        119.18        109.23         4.05 o                         
  13   2   6         71.37         72.72         3.31 o                         
  14   2   6        151.66        147.48         5.87 o                         
  15   2   6        120.77        115.61         5.11 o                         
  16   2   6         38.14         40.85         4.40 o                         
  17   2   6         11.88         13.78         2.43 o                         
  18   2   6         14.46         13.55         1.50 o                         
  19   2   6         35.59         40.51         3.80 o                         
  20   2   6          4.92          6.01         1.50 o                         
  21   2   6          3.52          3.60         1.43 o                         
  22   2   6         15.17         17.92         2.44 o                         
   0   3   6        371.75        413.14        14.97 o                         
   1   3   6        147.15        144.98         4.89 o                         
   2   3   6         64.12         64.58         5.12 o                         
   4   3   6         97.04         95.85         3.17 o                         
   5   3   6         19.82         22.22         1.18 o                         
   6   3   6         73.38         75.11         2.92 o                         
   7   3   6         36.45         35.42         1.45 o                         
   8   3   6          0.28          1.42         0.61 o                         
   9   3   6         34.40         36.42         1.99 o                         
  10   3   6        156.70        144.79         5.63 o                         
  11   3   6         13.97         13.53         1.09 o                         
  12   3   6         47.50         51.90         2.29 o                         
  13   3   6         20.44         22.75         1.56 o                         
  14   3   6         71.34         69.19         4.10 o                         
  15   3   6        110.40         94.81         9.78 o                         
  16   3   6        114.73        106.85         5.09 o                         
  17   3   6        134.14        122.06         7.45 o                         
  18   3   6        131.86        131.09         6.23 o                         
  19   3   6         70.93         68.93         4.56 o                         
  20   3   6         23.30         19.22         2.33 o                         
  21   3   6         39.53         39.86         7.06 o                         
   0   4   6        117.26        121.52         5.05 o                         
   1   4   6          2.14          5.00         1.18 o                         
   2   4   6          3.63          3.69         1.02 o                         
   3   4   6         40.50         41.02         2.11 o                         
   4   4   6        188.60        180.72         5.80 o                         
   5   4   6        176.14        192.91         6.43 o                         
   6   4   6         13.56         17.89         1.15 o                         
   7   4   6        109.01        111.06         3.89 o                         
   8   4   6         13.04         13.21         1.08 o                         
   9   4   6         22.17         25.17         1.50 o                         
  10   4   6          0.58          0.23         0.87 o                         
  11   4   6         13.79         13.97         1.08 o                         
  12   4   6         58.33         53.86         2.32 o                         
  13   4   6          8.68         11.99         1.57 o                         
  14   4   6         50.34         49.93         2.67 o                         
  15   4   6         17.47         20.35         1.92 o                         
  16   4   6         24.65         29.36         1.87 o                         
  17   4   6         20.34         23.00         3.12 o                         
  18   4   6          4.90          7.29         1.24 o                         
  19   4   6         83.81         84.14         4.17 o                         
   0   5   6        373.40        361.93        14.03 o                         
   1   5   6         75.34         84.20         3.28 o                         
   2   5   6         34.13         39.56         1.64 o                         
   3   5   6         80.70         82.77         3.17 o                         
   4   5   6         49.20         50.27         2.26 o                         
   5   5   6          7.80          9.48         0.97 o                         
   6   5   6         18.07         18.28         1.19 o                         
   7   5   6         32.76         41.27         2.61 o                         
   8   5   6        151.81        154.34         6.74 o                         
   9   5   6         46.80         57.44         3.17 o                         
  10   5   6          3.93          7.04         1.07 o                         
  11   5   6          2.27          3.26         1.53 o                         
  12   5   6          1.77          2.30         1.32 o                         
  13   5   6          9.10         10.13         1.53 o                         
  14   5   6          1.82          3.29         1.73 o                         
  15   5   6         13.55         13.58         1.82 o                         
  16   5   6          2.98          4.04         1.20 o                         
  17   5   6         10.19         11.77         2.00 o                         
   0   6   6         12.56         16.96         2.31 o                         
   1   6   6         54.37         51.37         2.55 o                         
   2   6   6         15.33         16.08         1.77 o                         
   3   6   6          0.10          5.34         1.62 o                         
   4   6   6         79.80         72.77         4.53 o                         
   5   6   6         23.02         26.02         2.55 o                         
   6   6   6         17.91         18.45         4.51 o                         
   7   6   6         24.67         24.19         3.36 o                         
   8   6   6         26.52         23.65         3.70 o                         
   9   6   6         12.25         16.06         3.06 o                         
  10   6   6         11.38         12.90         2.06 o                         
  11   6   6         22.98         23.77         2.70 o                         
  12   6   6        124.65        129.60         6.12 o                         
  13   6   6         76.84         75.91         4.25 o                         
   0   7   6          2.58          1.01         2.29 o                         
   1   7   6          8.01         10.25         2.14 o                         
   2   7   6         31.97         28.56         4.55 o                         
   3   7   6          3.19          5.83         2.03 o                         
   4   7   6         27.27         24.27         3.49 o                         
   5   7   6         21.75         26.59         3.80 o                         
   2   0   7         37.32         41.42         3.80 o                         
   4   0   7        103.81        106.59         5.56 o                         
   6   0   7        126.21        134.32        11.17 o                         
   8   0   7        301.56        280.50        21.45 o                         
  10   0   7         78.74         77.51         4.81 o                         
  12   0   7        120.61        116.05        10.86 o                         
  14   0   7        131.26        133.06        10.00 o                         
  16   0   7        202.02        184.32        12.93 o                         
  18   0   7        128.46        107.03        12.99 o                         
  20   0   7        152.72        129.48        11.17 o                         
   1   1   7         31.43         31.67         2.30 o                         
   2   1   7         94.68        101.13         5.49 o                         
   3   1   7        139.58        141.45         6.75 o                         
   4   1   7         50.99         58.93         3.16 o                         
   5   1   7        111.44        106.85         6.04 o                         
   6   1   7        121.81        120.56         5.00 o                         
   7   1   7         42.64         44.29         2.58 o                         
   8   1   7          4.31          3.34         0.71 o                         
   9   1   7         23.55         23.97         3.03 o                         
  10   1   7         28.75         28.65         2.34 o                         
  11   1   7         30.53         30.23         2.82 o                         
  12   1   7         62.21         62.10         3.23 o                         
  13   1   7         40.89         49.20         4.15 o                         
  14   1   7         18.87         22.51         2.84 o                         
  15   1   7         11.23         12.76         2.24 o                         
  16   1   7          6.30          9.87         1.55 o                         
  17   1   7        110.92         96.19         5.82 o                         
  18   1   7         51.22         50.58         5.57 o                         
  19   1   7         51.62         51.80         4.36 o                         
  20   1   7         73.64         65.06         5.24 o                         
   1   2   7         29.31         36.10         1.60 o                         
   2   2   7         66.06         65.85         4.71 o                         
   3   2   7         14.70         18.69         1.57 o                         
   4   2   7          5.42          7.72         0.95 o                         
   5   2   7         42.64         44.33         2.22 o                         
   6   2   7         15.30         17.86         2.98 o                         
   7   2   7         16.74         14.72         1.18 o                         
   8   2   7         23.47         24.82         1.91 o                         
   9   2   7          5.48          6.12         1.11 o                         
  10   2   7         90.18         73.47         4.85 o                         
  11   2   7         11.44         13.83         2.70 o                         
  12   2   7         14.52         16.78         3.08 o                         
  13   2   7         37.91         42.81         5.44 o                         
  14   2   7        140.38        131.61         8.71 o                         
  15   2   7         41.11         45.58         3.68 o                         
  16   2   7         27.42         30.43         4.09 o                         
  17   2   7         44.11         56.76         7.54 o                         
  18   2   7         33.15         39.54         3.82 o                         
  19   2   7          0.00          2.54         2.34 o                         
   1   3   7          3.48          3.57         0.98 o                         
   2   3   7         44.08         48.57         2.29 o                         
   3   3   7         32.75         34.58         2.06 o                         
   4   3   7        103.11        107.95         3.84 o                         
   5   3   7        103.13        108.24         4.53 o                         
   6   3   7         68.33         75.30         4.38 o                         
   7   3   7         32.79         39.23         2.62 o                         
   8   3   7         28.04         33.19         1.71 o                         
   9   3   7          6.62          8.38         1.00 o                         
  10   3   7          6.96          6.81         1.04 o                         
  11   3   7         83.68         85.83         4.35 o                         
  12   3   7          6.17          7.79         1.27 o                         
  13   3   7         24.65         28.62         2.64 o                         
  14   3   7          8.33          9.18         1.28 o                         
  15   3   7          7.36          8.70         1.97 o                         
  16   3   7         27.46         29.82         3.15 o                         
  17   3   7         11.16         12.17         1.81 o                         
   1   4   7         98.10        101.55         4.81 o                         
   2   4   7         22.09         34.23         3.37 o                         
   3   4   7         47.42         51.54         4.02 o                         
   4   4   7         93.34         95.83         4.49 o                         
   5   4   7        146.80        151.27         6.42 o                         
   6   4   7        160.56        167.37         6.47 o                         
   7   4   7         24.26         29.42         1.62 o                         
   8   4   7         63.42         64.85         2.97 o                         
   9   4   7         28.92         28.01         1.75 o                         
  10   4   7         32.81         32.95         2.16 o                         
  11   4   7         20.63         18.00         4.21 o                         
  12   4   7         21.66         25.67         2.39 o                         
  13   4   7          4.39          3.61         1.98 o                         
  14   4   7          1.19          1.70         1.24 o                         
  15   4   7         10.23         11.60         1.78 o                         
   1   5   7         82.34         91.39         5.09 o                         
   2   5   7         51.46         59.27         4.02 o                         
   3   5   7         39.66         38.28         3.36 o                         
   4   5   7          8.91         13.65         2.28 o                         
   5   5   7          5.55          6.77         2.24 o                         
   6   5   7         38.75         35.57         3.12 o                         
   7   5   7         19.02         16.41         2.49 o                         
   8   5   7         68.61         76.05         5.15 o                         
   9   5   7         31.91         32.49         2.78 o                         
  10   5   7         22.12         22.43         3.59 o                         
  11   5   7         41.66         45.14         3.75 o                         
  12   5   7         15.72         18.86         2.26 o                         
   1   6   7         10.74         14.57         2.64 o                         
   2   6   7         26.67         23.72         4.97 o                         
   3   6   7         62.20         53.79         5.19 o                         
   4   6   7         28.34         34.26         5.21 o                         
   5   6   7         12.43         16.36         2.97 o                         
   0   0   8          7.93         16.50         2.96 o                         
   2   0   8         73.69         64.18         5.37 o                         
   4   0   8        118.30        107.86         9.21 o                         
   6   0   8        106.77         92.08         6.71 o                         
   8   0   8        136.73        138.75        12.74 o                         
  10   0   8         19.66         21.22         4.05 o                         
  12   0   8         99.27        103.67        22.79 o                         
  14   0   8         90.01         77.37        11.50 o                         
   0   1   8         45.09         41.40         3.52 o                         
   1   1   8         24.33         23.90         2.46 o                         
   2   1   8         18.13         16.77         1.56 o                         
   3   1   8         29.77         31.46         2.73 o                         
   4   1   8         50.66         49.00         3.81 o                         
   5   1   8          5.32          5.91         1.60 o                         
   6   1   8         11.66         12.70         2.21 o                         
   7   1   8         28.54         27.66         2.69 o                         
   8   1   8         38.22         37.27         3.11 o                         
   9   1   8         32.02         38.12         3.01 o                         
  10   1   8         37.73         47.15         4.78 o                         
  11   1   8         59.27         69.74         5.06 o                         
  12   1   8         76.61         73.67         6.64 o                         
  13   1   8         35.72         45.26         3.08 o                         
  14   1   8         23.74         35.54         3.09 o                         
  15   1   8         85.97         87.85         8.42 o                         
   0   2   8        329.23        317.82        22.03 o                         
   1   2   8        122.22        133.48         5.75 o                         
   2   2   8         63.20         68.60         4.81 o                         
   3   2   8        130.86        121.64         6.23 o                         
   4   2   8          7.83          8.22         2.79 o                         
   5   2   8         31.00         30.47         3.37 o                         
   6   2   8         88.37         80.60         5.48 o                         
   7   2   8          6.46          8.01         1.97 o                         
   8   2   8         21.32         21.50         2.04 o                         
   9   2   8          4.42          9.18         1.26 o                         
  10   2   8        122.64        102.48         8.17 o                         
  11   2   8          5.32          7.82         1.67 o                         
  12   2   8         36.02         38.06         3.65 o                         
  13   2   8         30.36         35.64         5.27 o                         
  14   2   8         88.68         88.42         7.02 o                         
   0   3   8        478.97        441.88        35.92 o                         
   1   3   8        369.91        339.65        18.53 o                         
   2   3   8        114.37        125.63         7.17 o                         
   3   3   8         55.18         67.37         4.27 o                         
   4   3   8         47.10         58.41         3.61 o                         
   5   3   8         76.78         86.39         5.83 o                         
   6   3   8         70.92         85.08         5.08 o                         
   7   3   8         14.73         16.21         3.72 o                         
   8   3   8          8.15          9.76         2.11 o                         
   9   3   8         31.26         26.85         4.67 o                         
  10   3   8          3.74          0.01         2.17 o                         
  11   3   8          4.67          6.79         1.43 o                         
  12   3   8         59.01         54.33         3.36 o                         
   0   4   8        195.76        185.29        18.41 o                         
   1   4   8          3.16         13.25         3.33 o                         
   2   4   8          8.82         12.69         5.99 o                         
   3   4   8         30.91         33.97         4.41 o                         
   4   4   8         12.70         16.09         2.43 o                         
   5   4   8          1.93          4.11         1.93 o                         
   6   4   8          8.09          9.26         1.68 o                         
   7   4   8          3.32          4.05         1.75 o                         
   8   4   8          6.36          9.67         2.17 o                         
   9   4   8         23.02         25.18         2.58 o                         
   2   0   9         94.54        105.66        12.24 o                         
   4   0   9        100.17         81.47        11.45 o                         
   6   0   9          9.17          9.58         5.17 o                         
   8   0   9        151.33        113.20        10.78 o                         
   1   1   9         28.22         27.75         3.77 o                         
   2   1   9         41.35         41.86         6.55 o                         
   3   1   9          3.20          3.42         2.36 o                         
   4   1   9          3.10          1.69         1.77 o                         
   5   1   9         13.47         16.45         3.29 o                         
   6   1   9         14.86         14.20         2.55 o                         
   7   1   9         24.60         23.68         3.87 o                         
   1   2   9         13.01         16.78         2.99 o                         
   2   2   9          0.76          1.04         2.37 o                         
   3   2   9         13.79         16.33         3.63 o                         
   4   2   9         36.92         37.14         5.52 o                         
   5   2   9          0.50          1.66         1.96 o                         
                                                                                
